# Supplementary material for: Gene expression profiling of the tumor microenvironment during breast cancer progression
Source: Breast Cancer Res. 2009 Feb 2;11(1):R7. doi: 10.1186/bcr2222 (PMC2687710; doi:10.1186/bcr2222)
Supplement: Additional file 1 — An Excel file containing a table that lists the genes differentially expressed between DCIS-S and IDC-S. [file bcr2222-S1.xls]

## Sheet: Invasion
Supplemental Table #1: Genes differentially expressed between DICS-S and IDC-S
Probeset ID	Log2(Fold Change)	adjusted p value	Gene Description
Hs2.434299.1.S1_3p_at	1.60972	0.00858169	NA
g13027795_3p_s_at	1.44594	0.0173505	MMP11 | matrix metallopeptidase 11 (stromelysin 3)
Hs.50081.1.S1_3p_a_at	1.35611	0.00546815	KIAA1199 | KIAA1199
g11641276_3p_s_at	1.2387	0.0371179	PDE4DIP | phosphodiesterase 4D interacting protein (myomegalin)
Hs.169517.0.S1_3p_a_at	1.15732	0.00571962	ALDH1B1 | aldehyde dehydrogenase 1 family, member B1
Hs.98523.0.A1_3p_at	1.12902	0.00531899	FAT3 | FAT tumor suppressor homolog 3 (Drosophila)
g10938018_3p_at	1.04037	0.0173505	EPYC | epiphycan
Hs2.350890.1.S1_3p_s_at	1.03436	0.0372186	GABRB2 | gamma-aminobutyric acid (GABA) A receptor, beta 2
g4507922_3p_at	0.982911	0.0169519	WISP2 | WNT1 inducible signaling pathway protein 2
g11342665_3p_at	0.978065	0.0453227	MMP2 | matrix metallopeptidase 2 (gelatinase A, 72kDa gelatinase, 72kDa type IV collagenase)
g13124890_3p_a_at	0.930635	0.0327848	GALNT1 | UDP-N-acetyl-alpha-D-galactosamine:polypeptide N-acetylgalactosaminyltransferase 1 (GalNAc-T1)
Hs.98523.0.A1_3p_x_at	0.871638	0.0315072	FAT3 | FAT tumor suppressor homolog 3 (Drosophila)
Hs.238532.0.A1_3p_at	0.756572	0.0371237	GALNTL2 | UDP-N-acetyl-alpha-D-galactosamine:polypeptide N-acetylgalactosaminyltransferase-like 2
Hs.42927.0.S1_3p_at	0.750215	0.0339238	ANTXR1 | anthrax toxin receptor 1
Hs2.359399.1.S1_3p_at	0.743225	0.0371237	LOC285758 | hypothetical protein LOC285758
Hs.235795.0.A1_3p_at	0.739871	0.0137794	NA
Hs2.46679.2.S1_3p_s_at	0.663821	0.00210655	NA
g469044_3p_a_at	0.601759	0.0322381	CNTN1 | contactin 1
g4758607_3p_at	0.526476	0.0120287	NA
Hs.288553.0.S1_3p_s_at	0.516725	0.0282352	NA
200661_3p_at	0.506066	0.0415636	CTSA | cathepsin A
Hs.2399.1.S1_3p_s_at	0.505612	0.0447531	MMP14 | matrix metallopeptidase 14 (membrane-inserted)
Hs.98183.0.A1_3p_at	0.479947	0.00858169	RSPO4 | R-spondin family, member 4
208756_3p_at	0.479864	0.0227978	EIF3I | eukaryotic translation initiation factor 3, subunit I
Hs.162647.0.S1_3p_at	0.475568	0.0269237	DKFZP547L112 | hypothetical protein DKFZp547L112
Hs.202007.0.A1_3p_at	0.472033	0.0278229	NA
Hs.16603.0.A2_3p_at	0.465853	0.0406818	IPPK | inositol 1,3,4,5,6-pentakisphosphate 2-kinase
Hs.178144.0.A1_3p_at	0.460217	0.0122426	NA
Hs.158696.0.A1_3p_at	0.459928	0.0453227	LOC283867 | hypothetical protein LOC283867
Hs.121255.0.S1_3p_x_at	0.44934	0.0220872	LOC554235 | hypothetical protein LOC554235
Hs.13233.0.A1_3p_at	0.442035	0.0483146	ARHGAP23 | Rho GTPase activating protein 23
Hs.182979.1.A1_3p_a_at	0.435713	0.0453597	RPL12 | ribosomal protein L12
Hs.293056.0.A1_3p_at	0.415406	0.0187168	MAP3K2 | mitogen-activated protein kinase kinase kinase 2
1554499_3p_s_at	0.414984	0.0447556	PPA2 | pyrophosphatase (inorganic) 2
220353_3p_at	0.407583	0.0240526	FAM86C | family with sequence similarity 86, member C
Hs.46794.0.A1_3p_x_at	0.400579	0.0322381	GLIS1 | GLIS family zinc finger 1
Hs.175044.0.A1_3p_x_at	0.399528	0.0221144	TMEM151A | transmembrane protein 151A
Hs.281934.0.A1_3p_x_at	0.398266	0.0406818	TNFRSF1A | tumor necrosis factor receptor superfamily, member 1A
g4507208_3p_at	0.395077	0.00418651	SRM | spermidine synthase
Hs.159290.0.A1_3p_at	0.391952	0.0151034	FIBIN | fin bud initiation factor
Hs.135102.0.A1_3p_at	0.388622	0.0483146	hCG_20426 | hCG20426
Hs.306911.0.S1_3p_at	0.384547	0.0371237	C6orf206 | chromosome 6 open reading frame 206
g1732062_3p_at	0.381037	0.0442191	CRYAA | crystallin, alpha A
Hs.170195.1.A2_3p_at	0.379686	0.00858169	BMP7 | bone morphogenetic protein 7 (osteogenic protein 1)
Hs.242407.3.A1_3p_at	0.375169	0.0371237	GPRC5B | G protein-coupled receptor, family C, group 5, member B
Hs2.126119.2.S1_3p_at	0.371405	0.0466658	GSTCD | glutathione S-transferase, C-terminal domain containing
Hs.184840.0.A1_3p_at	0.359463	0.0433881	NA
Hs.43938.0.A1_3p_at	0.357057	0.0141385	NA
g10092616_3p_at	0.35039	0.0327203	PCBP3 | poly(rC) binding protein 3
g189293_3p_a_at	0.34842	0.0456036	NRL | neural retina leucine zipper
Hs.185767.0.S1_3p_at	0.347905	0.0453227	STAG1 | stromal antigen 1
g10835160_3p_at	0.341247	0.0442191	NOS3 | nitric oxide synthase 3 (endothelial cell)
Hs.18602.0.A1_3p_at	0.336729	0.0406818	EPB42 | erythrocyte membrane protein band 4.2
Hs.239752.0.A1_3p_x_at	0.336384	0.00666086	NR2F6 | nuclear receptor subfamily 2, group F, member 6
Hs.90809.0.A1_3p_at	0.33051	0.0357636	SLC43A2 | solute carrier family 43, member 2
Hs.143535.1.S2_3p_at	0.327426	0.0453227	CAMK2A | calcium/calmodulin-dependent protein kinase (CaM kinase) II alpha
Hs2.352647.1.S1_3p_at	0.325391	0.0310577	VRK3 | vaccinia related kinase 3
Hs2.376749.1.A1_3p_at	0.322111	0.0344213	C4orf27 | chromosome 4 open reading frame 27
Hs2.381363.1.A1_3p_at	0.313115	0.0269563	PER4 | period 4 pseudogene
Hs2.437235.1.A1_3p_at	0.303896	0.0447556	C3orf47 | chromosome 3 open reading frame 47
Hs.113170.0.A1_3p_at	0.300959	0.0406818	NA
Hs.139135.1.A1_3p_at	0.297802	0.0141781	NA
1560614_3p_at	0.291331	0.0442191	RP11-529I10.4 | deleted in a mouse model of primary ciliary dyskinesia
Hs.268171.1.A1_3p_x_at	0.288577	0.043719	FRRS1 | ferric-chelate reductase 1
Hs2.1256.2.A2_3p_at	0.286241	0.0344213	ARSB | arylsulfatase B
Hs.35718.0.S1_3p_at	0.28601	0.0453227	CYP8B1 | cytochrome P450, family 8, subfamily B, polypeptide 1
g537948_3p_s_at	0.278177	0.0242446	PTGIS | prostaglandin I2 (prostacyclin) synthase
Hs.74518.0.A1_3p_at	0.276349	0.0322381	MLC1 | megalencephalic leukoencephalopathy with subcortical cysts 1
Hs.259842.2.A1_3p_a_at	0.26873	0.0371179	PRKAG2 | protein kinase, AMP-activated, gamma 2 non-catalytic subunit
Hs2.301676.5.S1_3p_x_at	0.261601	0.0442191	GRIK2 | glutamate receptor, ionotropic, kainate 2
Hs.221513.0.A1_3p_x_at	0.25952	0.00839765	NA
Hs.247994.0.S1_3p_x_at	0.254743	0.0332543	NA
g5730046_3p_at	0.245122	0.0371179	SLC17A3 | solute carrier family 17 (sodium phosphate), member 3
Hs.256024.0.A1_3p_at	0.240132	0.047404	DLEU2 | deleted in lymphocytic leukemia, 2
Hs.53213.0.S1_3p_at	0.23262	0.0406818	TSHB | thyroid stimulating hormone, beta
Hs.93194.1.A1_3p_at	0.220896	0.0330984	APOA1 | apolipoprotein A-I
Hs.80712.1.A1_3p_at	-0.295179	0.0470745	SEPT8 | septin 8
Hs.106217.0.A1_3p_at	-0.333776	0.0451248	THSD7A | thrombospondin, type I, domain containing 7A
g5031620_3p_x_at	-0.344437	0.0371237	CALCRL | calcitonin receptor-like
Hs2.98440.1.A1_3p_x_at	-0.354371	0.0221144	NA
Hs.158832.0.A1_3p_at	-0.387931	0.0456036	RUNDC3B | RUN domain containing 3B
Hs.151275.0.A1_3p_at	-0.431173	0.0496843	NA
Hs.264157.0.S1_3p_at	-0.456847	0.0173505	CDH22 | cadherin-like 22
Hs.306720.0.S1_3p_x_at	-0.458819	0.04618	PYHIN1 | pyrin and HIN domain family, member 1
Hs.301172.0.S1_3p_at	-0.470983	0.0240526	IRAK1BP1 | interleukin-1 receptor-associated kinase 1 binding protein 1
g11545868_3p_x_at	-0.475108	0.0439002	POPDC2 | popeye domain containing 2
g11545868_3p_at	-0.483771	0.0482914	POPDC2 | popeye domain containing 2
207624_3p_s_at	-0.508365	0.047404	RPGR | retinitis pigmentosa GTPase regulator
g4079648_3p_at	-0.532273	0.0496872	RAPGEF3 | Rap guanine nucleotide exchange factor (GEF) 3
Hs.151489.0.A1_3p_at	-0.53355	0.0215494	MCTP1 | multiple C2 domains, transmembrane 1
Hs.49409.0.A1_3p_at	-0.534632	0.0470745	NA
Hs.98321.0.S1_3p_a_at	-0.54219	0.0331749	CXorf36 | chromosome X open reading frame 36
Hs.306848.0.S1_3p_at	-0.551918	0.0287451	NA
Hs.10362.0.S1_3p_at	-0.561737	0.0328258	TRIM25 | tripartite motif-containing 25
Hs.222830.0.S1_3p_at	-0.578762	0.0278229	KIAA1267 | KIAA1267
g5032022_3p_at	-0.578936	0.0223885	RAMP3 | receptor (G protein-coupled) activity modifying protein 3
Hs.102796.0.S1_3p_at	-0.580346	0.0384385	FILIP1 | filamin A interacting protein 1
Hs.183123.1.S4_3p_at	-0.582538	0.0406818	NR5A2 | nuclear receptor subfamily 5, group A, member 2
Hs.138671.2.A1_3p_a_at	-0.582797	0.0456036	FLT1 | fms-related tyrosine kinase 1 (vascular endothelial growth factor/vascular permeability factor receptor)
Hs2.383205.1.S1_3p_at	-0.582951	0.0442191	NA
Hs.13109.0.S2_3p_at	-0.609033	0.0442191	IPO11 | importin 11
Hs2.435931.1.S1_3p_x_at	-0.612865	0.0322381	MDN1 | MDN1, midasin homolog (yeast)
Hs.271931.0.S1_3p_at	-0.644577	0.0470745	MTMR14 | myotubularin related protein 14
Hs.61957.0.A1_3p_at	-0.64695	0.0161981	C10orf128 | chromosome 10 open reading frame 128
Hs2.398022.1.S1_3p_x_at	-0.649764	0.0371237	ZNF763 | zinc finger protein 763
Hs.301811.0.S1_3p_at	-0.651238	0.00858169	RFTN1 | raftlin, lipid raft linker 1
Hs.306380.0.S1_3p_at	-0.656195	0.0447531	C16orf68 | chromosome 16 open reading frame 68
g7705707_3p_at	-0.65725	0.0135902	C3orf32 | chromosome 3 open reading frame 32
Hs.130554.0.S1_3p_x_at	-0.670745	0.0354415	TMEM67 | transmembrane protein 67
Hs2.348338.1.S1_3p_x_at	-0.672176	0.0483146	C18orf17 | chromosome 18 open reading frame 17
Hs.234863.0.S2_3p_at	-0.6769	0.0354415	TSPAN2 | tetraspanin 2
1555874_3p_x_at	-0.68219	0.0220872	MGC21881 | hypothetical locus MGC21881
g8394290_3p_at	-0.684967	0.0220872	SLCO1C1 | solute carrier organic anion transporter family, member 1C1
Hs.191170.0.A1_3p_at	-0.68708	0.0240526	UBE2E2 | ubiquitin-conjugating enzyme E2E 2 (UBC4/5 homolog, yeast)
g7706542_3p_at	-0.698244	0.0139638	HIGD1B | HIG1 domain family, member 1B
Hs.74602.1.S2_3p_at	-0.698273	0.0142418	AQP1 | aquaporin 1 (Colton blood group)
Hs.88977.0.A2_3p_x_at	-0.714148	0.0469227	MUTED | muted homolog (mouse)
Hs2.379542.1.S1_3p_x_at	-0.723435	0.0124496	CYP17A1 | cytochrome P450, family 17, subfamily A, polypeptide 1
Hs2.437628.1.S1_3p_x_at	-0.732916	0.0456036	AP2A1 | adaptor-related protein complex 2, alpha 1 subunit
Hs.313929.0.A1_3p_at	-0.73551	0.0384385	CTLA4 | cytotoxic T-lymphocyte-associated protein 4
g11055973_3p_at	-0.744659	0.0141385	KCNN2 | potassium intermediate/small conductance calcium-activated channel, subfamily N, member 2
Hs.37896.0.S1_3p_at	-0.759042	0.0169238	EPAS1 | endothelial PAS domain protein 1
g4507896_3p_at	-0.771607	0.00190117	VIP | vasoactive intestinal peptide
Hs.124141.0.A1_3p_at	-0.790917	0.0451248	CYYR1 | cysteine/tyrosine-rich 1
g4506580_3p_a_at	-0.795522	0.0145273	RPGR | retinitis pigmentosa GTPase regulator
g13376090_3p_a_at	-0.80511	0.00229212	MMRN2 | multimerin 2
Hs2.391688.1.S1_3p_x_at	-0.821209	0.0483146	WIBG | within bgcn homolog (Drosophila)
Hs.132275.0.A1_3p_at	-0.84058	0.0240526	CYYR1 | cysteine/tyrosine-rich 1
Hs.288810.0.S1_3p_x_at	-0.841531	0.0451248	MAPKBP1 | mitogen-activated protein kinase binding protein 1
g9845239_3p_at	-0.850941	0.028199	CHST7 | carbohydrate (N-acetylglucosamine 6-O) sulfotransferase 7
Hs.222505.0.S1_3p_at	-0.858052	0.0389937	NCK2 | NCK adaptor protein 2
g2353263_3p_at	-0.859855	0.0143417	ABCB1 | ATP-binding cassette, sub-family B (MDR/TAP), member 1
Hs.42390.1.S1_3p_at	-0.869854	0.0122426	ANKRD11 | ankyrin repeat domain 11
Hs.90443.1.A1_3p_x_at	-0.877834	0.0322381	NDUFS8 | NADH dehydrogenase (ubiquinone) Fe-S protein 8, 23kDa (NADH-coenzyme Q reductase)
Hs2.270190.1.S1_3p_s_at	-0.880009	0.00675247	DLEU2 | deleted in lymphocytic leukemia, 2
Hs.8469.0.S1_3p_at	-0.898772	0.00384421	MGAT5 | mannosyl (alpha-1,6-)-glycoprotein beta-1,6-N-acetyl-glucosaminyltransferase
g11863151_3p_a_at	-0.904086	0.0364186	JARID2 | jumonji, AT rich interactive domain 2
Hs.124442.0.A1_3p_at	-0.915391	0.027986	FGD4 | FYVE, RhoGEF and PH domain containing 4
242818_3p_x_at	-0.915906	0.0167678	YIPF4 | Yip1 domain family, member 4
Hs.74870.0.S1_3p_at	-0.916511	0.0251118	HLX | H2.0-like homeobox
g11096302_3p_s_at	-0.917381	0.00666086	NLRP1 | NLR family, pyrin domain containing 1
g8922872_3p_at	-0.918891	0.0476585	GIMAP4 | GTPase, IMAP family member 4
Hs.181795.0.S1_3p_at	-0.920904	0.0259489	BCDO2 | beta-carotene dioxygenase 2
Hs2.210430.1.S1_3p_x_at	-0.922637	0.0251118	MAD1L1 | MAD1 mitotic arrest deficient-like 1 (yeast)
Hs.6473.0.S1_3p_at	-0.930853	0.0413358	DNAJC18 | DnaJ (Hsp40) homolog, subfamily C, member 18
Hs2.378913.2.S1_3p_x_at	-0.934769	0.029265	FLJ35848 | hypothetical protein FLJ35848
Hs.306644.0.S1_3p_s_at	-0.948042	0.0276399	STIM2 | stromal interaction molecule 2
Hs.191364.0.S1_3p_at	-0.950718	0.0371237	KIAA1128 | KIAA1128
g4507254_3p_at	-0.956617	0.0371237	STAT4 | signal transducer and activator of transcription 4
Hs.93842.0.S1_3p_at	-0.958052	0.0141385	STARD4 | StAR-related lipid transfer (START) domain containing 4
g4758295_3p_at	-0.95929	0.0490068	EPS8 | epidermal growth factor receptor pathway substrate 8
Hs2.384621.1.S1_3p_at	-0.959995	0.041727	ADAMTS9 | ADAM metallopeptidase with thrombospondin type 1 motif, 9
Hs.324648.1.A1_3p_at	-0.97826	0.00210655	SPTBN1 | spectrin, beta, non-erythrocytic 1
g5032140_3p_at	-0.982106	0.0173505	CD96 | CD96 molecule
Hs.301811.0.S1_3p_x_at	-0.989437	0.000219879	RFTN1 | raftlin, lipid raft linker 1
Hs.301242.0.S1_3p_s_at	-0.993747	0.0320633	ALPK3 | alpha-kinase 3
Hs.83938.0.S1_3p_at	-0.993805	0.0447311	MASP2 | mannan-binding lectin serine peptidase 2
Hs.72092.0.S1_3p_at	-0.999602	0.0322381	THBD | thrombomodulin
Hs.95834.0.A1_3p_at	-1.0007	0.00445825	GIMAP8 | GTPase, IMAP family member 8
g2467297_3p_a_at	-1.00401	0.0238634	PPAP2A | phosphatidic acid phosphatase type 2A
1566480_3p_x_at	-1.00608	0.0381184	FLJ35848 | hypothetical protein FLJ35848
g13488606_3p_a_at	-1.02151	0.0339238	CARD10 | caspase recruitment domain family, member 10
Hs2.382152.1.S1_3p_x_at	-1.0259	0.0235008	BST2 | bone marrow stromal cell antigen 2
g13376303_3p_at	-1.04241	0.000676892	GRRP1 | glycine/arginine rich protein 1
Hs2.13640.1.S1_3p_at	-1.04311	0.0469227	ROBO1 | roundabout, axon guidance receptor, homolog 1 (Drosophila)
Hs.152653.0.S1_3p_at	-1.04556	0.0439002	RICTOR | rapamycin-insensitive companion of mTOR
Hs.138479.0.A1_3p_at	-1.0502	0.0461151	NPHP3 | nephronophthisis 3 (adolescent)
Hs.324648.0.S1_3p_at	-1.05302	0.00200458	SPTBN1 | spectrin, beta, non-erythrocytic 1
Hs.293815.0.S1_3p_at	-1.06796	0.0127446	CLEC14A | C-type lectin domain family 14, member A
Hs.54570.0.S2_3p_at	-1.07556	0.0384385	CLIC2 | chloride intracellular channel 2
Hs.286161.0.S1_3p_at	-1.07991	0.0495688	UTRN | utrophin
Hs.74369.1.S1_3p_at	-1.08274	0.000810455	ITGA7 | integrin, alpha 7
Hs.121593.0.S1_3p_at	-1.08461	0.0451248	COX19 | COX19 cytochrome c oxidase assembly homolog (S. cerevisiae)
g8923893_3p_s_at	-1.08755	0.0173505	THSD1 | thrombospondin, type I, domain containing 1
Hs.13245.0.S1_3p_at	-1.09105	0.0201406	LPPR4 | plasticity related gene 1
Hs.18160.0.S1_3p_at	-1.11383	0.00198952	MYCT1 | myc target 1
Hs.22575.0.S1_3p_at	-1.12393	0.000676892	BCL6B | B-cell CLL/lymphoma 6, member B (zinc finger protein)
Hs.112497.0.S1_3p_s_at	-1.12471	0.0116971	GIMAP6 | GTPase, IMAP family member 6
g9257255_3p_at	-1.12967	0.00858169	VWF | von Willebrand factor
g4826801_3p_a_at	-1.13427	0.0456036	KCNJ8 | potassium inwardly-rectifying channel, subfamily J, member 8
Hs.8021.0.S1_3p_at	-1.15905	0.0173505	DOCK9 | dedicator of cytokinesis 9
Hs.22003.0.S2_3p_at	-1.15941	0.0328258	SLC6A1 | solute carrier family 6 (neurotransmitter transporter, GABA), member 1
Hs.201591.0.A1_3p_at	-1.17292	9.06451e-06	CALCRL | calcitonin receptor-like
g9910199_3p_at	-1.18889	0.00222432	RPL23AP13 | ribosomal protein L23a pseudogene 13
Hs.296770.0.S1_3p_at	-1.19186	0.0240526	SLC6A6 | solute carrier family 6 (neurotransmitter transporter, taurine), member 6
g6806883_3p_a_at	-1.19388	0.0285714	AOC3 | amine oxidase, copper containing 3 (vascular adhesion protein 1)
g7662443_3p_x_at	-1.20256	0.0256703	DIS3 | DIS3 mitotic control homolog (S. cerevisiae)
g4506068_3p_a_at	-1.2053	0.0210325	PRKCB1 | protein kinase C, beta 1
Hs2.211369.1.S1_3p_s_at	-1.20633	0.0118808	EHD4 | EH-domain containing 4
g7427510_3p_a_at	-1.20792	0.00198952	CBFA2T3 | core-binding factor, runt domain, alpha subunit 2; translocated to, 3
Hs.65239.0.A1_3p_at	-1.21715	0.00666086	SCN4B | sodium channel, voltage-gated, type IV, beta
Hs.152913.0.A1_3p_at	-1.21725	0.0173505	EMCN | endomucin
g13124874_3p_s_at	-1.22043	0.00439264	MYH11 | myosin, heavy chain 11, smooth muscle
Hs.98402.0.A1_3p_at	-1.22043	0.0371179	UBE3C | ubiquitin protein ligase E3C
g7706660_3p_x_at	-1.22536	0.0442191	PLA1A | phospholipase A1 member A
Hs.188910.0.A1_3p_at	-1.23118	0.0470745	NA
Hs.222056.0.S1_3p_at	-1.25258	0.000221118	IGFBP7 | insulin-like growth factor binding protein 7
g12642661_3p_at	-1.25571	0.0452075	PPP1R12B | protein phosphatase 1, regulatory (inhibitor) subunit 12B
Hs.8042.0.S1_3p_at	-1.26668	0.0413358	ITGA9 | integrin, alpha 9
Hs.121001.0.S1_3p_at	-1.26816	0.00719353	MGC21881 | hypothetical locus MGC21881
g6180181_3p_a_at	-1.27033	0.0271917	DLL1 | delta-like 1 (Drosophila)
Hs2.376303.1.S1_3p_at	-1.27274	0.00977054	NA
Hs.29900.0.S1_3p_x_at	-1.29348	0.0142418	THSD7A | thrombospondin, type I, domain containing 7A
Hs2.245326.1.S1_3p_at	-1.30535	0.0238474	ITIH5 | inter-alpha (globulin) inhibitor H5
g4504970_3p_a_at	-1.31529	0.0131786	LDB2 | LIM domain binding 2
Hs.243010.1.A1_3p_at	-1.31777	0.0142418	RHOJ | ras homolog gene family, member J
Hs.149770.0.S1_3p_a_at	-1.32213	1.76197e-05	PTPRB | protein tyrosine phosphatase, receptor type, B
Hs2.268744.1.S1_3p_at	-1.32246	0.00160219	FAM13C1 | family with sequence similarity 13, member C1
Hs2.192806.1.S1_3p_s_at	-1.3243	0.0442191	FAM122C | family with sequence similarity 122C
Hs.124084.0.A1_3p_at	-1.3428	0.015325	NA
Hs.127639.0.A1_3p_at	-1.35799	0.0249878	ZBTB20 | zinc finger and BTB domain containing 20
Hs.118987.0.S1_3p_at	-1.3622	0.000273237	C20orf160 | chromosome 20 open reading frame 160
g11968032_3p_at	-1.38129	0.0114027	CENTD3 | centaurin, delta 3
g4507362_3p_a_at	-1.39967	0.00719353	TAL1 | T-cell acute lymphocytic leukemia 1
g4505460_3p_at	-1.40838	0.00489982	ENC1 | ectodermal-neural cortex (with BTB-like domain)
Hs.278585.0.A1_3p_at	-1.4194	0.000548184	NA
g1503997_3p_at	-1.41952	0.028199	GRB10 | growth factor receptor-bound protein 10
g11967990_3p_at	-1.42005	0.00809849	SOX17 | SRY (sex determining region Y)-box 17
g13276630_3p_at	-1.42421	0.0371179	CCDC3 | coiled-coil domain containing 3
g4507202_3p_at	-1.43184	1.58412e-06	SCARF1 | scavenger receptor class F, member 1
Hs.256398.0.S1_3p_at	-1.44488	0.0141385	NA
g4336423_3p_a_at	-1.45148	0.0221144	MCAM | melanoma cell adhesion molecule
Hs2.159955.1.S1_3p_s_at	-1.45941	0.0147748	GIMAP1 | GTPase, IMAP family member 1
g4502648_3p_at	-1.46208	0.0221144	CD1D | CD1d molecule
Hs.224012.0.S1_3p_at	-1.46918	0.00858169	JAG1 | jagged 1 (Alagille syndrome)
g7110592_3p_at	-1.47686	0.000221118	FLI1 | Friend leukemia virus integration 1
Hs.158258.0.S1_3p_at	-1.47822	0.0229423	GPR133 | G protein-coupled receptor 133
Hs.29900.0.S1_3p_at	-1.48225	0.0047549	THSD7A | thrombospondin, type I, domain containing 7A
g4557868_3p_at	-1.492	0.0016558	TEK | TEK tyrosine kinase, endothelial (venous malformations, multiple cutaneous and mucosal)
Hs.282076.0.S1_3p_at	-1.49287	0.000797367	SHANK3 | SH3 and multiple ankyrin repeat domains 3
g7662333_3p_s_at	-1.4968	0.0188338	RASGRP3 | RAS guanyl releasing protein 3 (calcium and DAG-regulated)
g4505656_3p_s_at	-1.497	0.00227826	PDE2A | phosphodiesterase 2A, cGMP-stimulated
Hs.188518.0.S1_3p_at	-1.51172	0.00839765	MT1M | metallothionein 1M
g2429102_3p_s_at	-1.51175	0.000185461	TLR4 | toll-like receptor 4
g1695273_3p_a_at	-1.51287	0.0240526	JAG1 | jagged 1 (Alagille syndrome)
g4502718_3p_at	-1.51511	1.27567e-08	CDH13 | cadherin 13, H-cadherin (heart)
g13027635_3p_at	-1.52789	9.85953e-05	EDG1 | endothelial differentiation, sphingolipid G-protein-coupled receptor, 1
g13386477_3p_at	-1.53068	0.00489982	ITIH5 | inter-alpha (globulin) inhibitor H5
Hs.21610.0.S1_3p_at	-1.54674	0.0135902	MAGI1 | membrane associated guanylate kinase, WW and PDZ domain containing 1
Hs.11689.0.S2_3p_at	-1.55086	0.000221118	NOTCH4 | Notch homolog 4 (Drosophila)
g180828_3p_a_at	-1.5688	2.64071e-05	COL13A1 | collagen, type XIII, alpha 1
g6912383_3p_at	-1.57842	0.0371237	FZD4 | frizzled homolog 4 (Drosophila)
g4504002_3p_s_at	-1.5846	0.00666086	GJA4 | gap junction protein, alpha 4, 37kDa
Hs.8230.1.S1_3p_a_at	-1.59529	0.0489657	ADAMTS1 | ADAM metallopeptidase with thrombospondin type 1 motif, 1
Hs.68533.0.S1_3p_at	-1.60059	0.00858169	THSD7B | thrombospondin, type I, domain containing 7B
Hs.190223.0.S1_3p_at	-1.60466	0.0118808	HECTD1 | HECT domain containing 1
Hs.289007.0.S1_3p_at	-1.60839	0.0354415	C7orf44 | chromosome 7 open reading frame 44
Hs.76224.0.A1_3p_a_at	-1.60884	0.00445825	EFEMP1 | EGF-containing fibulin-like extracellular matrix protein 1
g13376859_3p_a_at	-1.62592	0.000773576	TMEM22 | transmembrane protein 22
Hs.234773.0.S2_3p_at	-1.62719	0.0220872	EVI1 | ecotropic viral integration site 1
Hs.12755.0.A1_3p_s_at	-1.63737	0.0141385	LOC730069 | nuclear receptor binding factor 2 pseudogene
g13376008_3p_at	-1.64427	0.000520802	GIMAP6 | GTPase, IMAP family member 6
g13540611_3p_s_at	-1.65249	0.0282444	APOLD1 | apolipoprotein L domain containing 1
g6633806_3p_a_at	-1.65271	0.00719353	LMO2 | LIM domain only 2 (rhombotin-like 1)
g5174548_3p_a_at	-1.66091	0.0251485	MEOX2 | mesenchyme homeobox 2
g4557674_3p_at	-1.66537	0.0327848	ITGA6 | integrin, alpha 6
4864910_3p_at	-1.70245	0.047404	JAG2 | jagged 2
Hs.25515.0.S1_3p_at	-1.7222	0.00207516	MCF2L | MCF.2 cell line derived transforming sequence-like
Hs.111518.1.S1_3p_at	-1.72792	1.49077e-06	ROBO4 | roundabout homolog 4, magic roundabout (Drosophila)
Hs.9305.0.S2_3p_s_at	-1.74572	0.000119904	AGTRL1 | angiotensin II receptor-like 1
Hs.169943.0.S1_3p_at	-1.75014	0.00276305	NA
Hs.21103.0.S1_3p_at	-1.75852	0.0316454	CLIC5 | chloride intracellular channel 5
Hs.46531.0.S1_3p_at	-1.76143	0.00227826	PGM5 | phosphoglucomutase 5
g7657446_3p_at	-1.7677	0.00649971	PCDH17 | protocadherin 17
Hs2.102796.3.S1_3p_s_at	-1.77833	0.000797367	FILIP1 | filamin A interacting protein 1
g4502726_3p_at	-1.7871	0.00377515	CDH5 | cadherin 5, type 2, VE-cadherin (vascular epithelium)
g11545917_3p_x_at	-1.78801	0.0173505	TINAGL1 | tubulointerstitial nephritis antigen-like 1
Hs.26530.0.S2_3p_x_at	-1.79545	0.0116971	SDPR | serum deprivation response (phosphatidylserine binding protein)
g5901913_3p_at	-1.85507	0.00198952	RAPGEF4 | Rap guanine nucleotide exchange factor (GEF) 4
g6031196_3p_at	-1.85704	0.000227842	SELP | selectin P (granule membrane protein 140kDa, antigen CD62)
g4759235_3p_at	-1.8714	0.0012262	TSPAN7 | tetraspanin 7
Hs.58043.0.S1_3p_at	-1.88966	0.0137794	ADCY4 | adenylate cyclase 4
Hs.298055.0.S1_3p_at	-1.90365	0.0143417	LHFP | lipoma HMGIC fusion partner
Hs2.381882.1.S1_3p_at	-1.91902	0.0253072	PRKCH | protein kinase C, eta
g5230675_3p_a_at	-1.92773	0.0339238	RGS5 | regulator of G-protein signaling 5
g4507482_3p_a_at	-1.93373	0.0406818	THBD | thrombomodulin
Hs.32425.0.A1_3p_at	-1.95545	0.0009995	NA
g4557386_3p_at	-1.96159	0.0269563	C7 | complement component 7
Hs.123641.1.A1_3p_at	-1.96728	0.000197691	PTPRB | protein tyrosine phosphatase, receptor type, B
g9665261_3p_a_at	-1.96776	0.00977054	EFEMP1 | EGF-containing fibulin-like extracellular matrix protein 1
Hs.22968.0.S1_3p_a_at	-2.00039	8.37398e-06	FLT1 | fms-related tyrosine kinase 1 (vascular endothelial growth factor/vascular permeability factor receptor)
g11545907_3p_at	-2.02972	2.67532e-05	ELTD1 | EGF, latrophilin and seven transmembrane domain containing 1
g5032094_3p_at	-2.03472	3.63988e-07	SLCO2A1 | solute carrier organic anion transporter family, member 2A1
Hs.8707.0.S1_3p_at	-2.06517	1.28686e-05	HECW2 | HECT, C2 and WW domain containing E3 ubiquitin protein ligase 2
Hs.134970.0.S1_3p_a_at	-2.0739	0.00666086	KIF26A | kinesin family member 26A
Hs2.420404.1.S1_3p_at	-2.07743	7.70265e-06	PELO | pelota homolog (Drosophila)
g4504850_3p_a_at	-2.10632	0.0362284	KCNK5 | potassium channel, subfamily K, member 5
Hs.288681.0.S1_3p_at	-2.13142	0.000497772	THSD7A | thrombospondin, type I, domain containing 7A
g4557546_3p_at	-2.15331	0.00158225	EDNRB | endothelin receptor type B
g11321596_3p_at	-2.18583	0.0016404	KDR | kinase insert domain receptor (a type III receptor tyrosine kinase)
Hs.124675.0.A1_3p_at	-2.21423	0.000221118	GIMAP7 | GTPase, IMAP family member 7
Hs.211388.0.S1_3p_at	-2.23737	0.00571962	RUNDC3B | RUN domain containing 3B
g4885556_3p_at	-2.24692	0.00212556	PODXL | podocalyxin-like
Hs.26530.0.S2_3p_at	-2.30087	0.00160219	SDPR | serum deprivation response (phosphatidylserine binding protein)
g13518036_3p_a_at	-2.4089	0.00719353	MATN2 | matrilin 2
Hs.102415.0.S1_3p_at	-2.42949	2.67046e-08	EMCN | endomucin
Hs.61935.0.S1_3p_at	-2.45377	2.67532e-05	PCDH17 | protocadherin 17
g8547214_3p_at	-2.45743	3.73955e-05	EMCN | endomucin
g4520327_3p_at	-2.47925	0.00266671	IL33 | interleukin 33
Hs.10587.0.S1_3p_at	-2.66371	0.00229212	DMN | desmuslin
g3644039_3p_a_at	-2.6658	0.0142689	TP63 | tumor protein p63
Hs.78344.1.S2_3p_a_at	-2.86955	0.00212556	MYH11 | myosin, heavy chain 11, smooth muscle
g6580814_3p_s_at	-2.93156	8.90457e-05	INMT | indolethylamine N-methyltransferase
Hs.173560.0.S1_3p_at	-2.94337	0.0358398	ODZ2 | odz, odd Oz/ten-m homolog 2 (Drosophila)
g4506870_3p_at	-3.23238	0.00179602	SELE | selectin E (endothelial adhesion molecule 1)
