# Supplementary material for: Gene expression profiling of the tumor microenvironment during breast cancer progression
Source: Breast Cancer Res. 2009 Feb 2;11(1):R7. doi: 10.1186/bcr2222 (PMC2687710; doi:10.1186/bcr2222)
Supplement: Additional file 2 — An Excel file containing a table that lists the genes differentially expressed between grade III and grade I samples. [file bcr2222-S2.xls]

## Sheet: Grade in stroma
Supplemental Table #2: Genes differentially expressed in Grade III samples as compared with Grade I samples
Prosetset ID	Log2(Fold Change)	adjusted p value	Gene Description
g4504700_3p_at	5.34129	0.00620264	CXCL10 | chemokine (C-X-C motif) ligand 10
Hs.324747.0.S1_3p_x_at	4.86806	0.00597944	NA
g4505186_3p_at	4.70987	0.000237111	CXCL9 | chemokine (C-X-C motif) ligand 9
g3219692_3p_at	4.60193	0.00033051	CXCL11 | chemokine (C-X-C motif) ligand 11
g5803026_3p_at	3.71648	0.00184324	IFI44L | interferon-induced protein 44-like
g4895107_3p_x_at	3.70916	0.001229	APOBEC3A | apolipoprotein B mRNA editing enzyme, catalytic polypeptide-like 3A
g7657660_3p_at	3.64569	0.000236079	LAMP3 | lysosomal-associated membrane protein 3
g7657318_3p_at	3.6121	9.36419e-07	ADAMDEC1 | ADAM-like, decysin 1
g185361_3p_s_at	3.60959	0.00122797	IGHG3 | immunoglobulin heavy constant gamma 3 (G3m marker)
Hs.192966.0.S2_3p_a_at	3.58486	0.0304247	KIAA0265 | KIAA0265 protein
Hs.17518.0.S1_3p_at	3.44382	0.00096826	RSAD2 | radical S-adenosyl methionine domain containing 2
g4502640_3p_at	3.17538	2.72835e-06	CCR7 | chemokine (C-C motif) receptor 7
Hs.296083.0.A1_3p_at	3.17041	0.0238265	IFIT3 | interferon-induced protein with tetratricopeptide repeats 3
Hs.156110.2.A1_3p_a_at	3.14952	0.00947083	HLA-C | major histocompatibility complex, class I, C
Hs.82547.1.S1_3p_at	3.10368	0.01628	RARRES1 | retinoic acid receptor responder (tazarotene induced) 1
Hs.237868.1.S1_3p_at	3.05682	0.000858719	IL7R | interleukin 7 receptor
g4505290_3p_at	2.96068	0.0259502	MX1 | myxovirus (influenza virus) resistance 1, interferon-inducible protein p78 (mouse)
g4826883_3p_at	2.95075	0.000167488	PLA2G7 | phospholipase A2, group VII (platelet-activating factor acetylhydrolase, plasma)
Hs.75319.0.S3_3p_at	2.9483	0.0101029	RRM2 | ribonucleotide reductase M2 polypeptide
g5729902_3p_at	2.87002	0.00033051	LGALS2 | lectin, galactoside-binding, soluble, 2
g12005919_3p_at	2.85381	0.000774331	GPR18 | G protein-coupled receptor 18
g5453933_3p_at	2.84576	0.00957472	POU2AF1 | POU class 2 associating factor 1
g7706157_3p_at	2.84381	0.00043389	PLAC8 | placenta-specific 8
Hs.271530.0.A1_3p_at	2.7379	0.00936403	RSAD2 | radical S-adenosyl methionine domain containing 2
g5031672_3p_at	2.70832	5.58674e-05	IGSF6 | immunoglobulin superfamily, member 6
Hs2.331095.1.S1_3p_s_at	2.66692	2.36983e-05	C16orf54 | chromosome 16 open reading frame 54
Hs.318885.1.S1_3p_a_at	2.65542	0.0115107	SOD2 | superoxide dismutase 2, mitochondrial
g13376020_3p_at	2.63041	0.00979701	MCTP1 | multiple C2 domains, transmembrane 1
Hs.277431.0.S1_3p_s_at	2.62758	0.037371	LYZ | lysozyme (renal amyloidosis)
g4504586_3p_at	2.61582	0.0324326	IFIT3 | interferon-induced protein with tetratricopeptide repeats 3
g5174774_3p_a_at	2.61472	0.00405114	APOC1 | apolipoprotein C-I
g11641260_3p_x_at	2.6028	0.00923033	ERAP2 | endoplasmic reticulum aminopeptidase 2
g4506846_3p_s_at	2.59865	0.00261348	CCL5 | chemokine (C-C motif) ligand 5
g12804874_3p_a_at	2.58593	0.00608542	RRM2 | ribonucleotide reductase M2 polypeptide
Hs.138701.1.S1_3p_s_at	2.56162	2.98402e-07	TRAT1 | T cell receptor associated transmembrane adaptor 1
g13124887_3p_at	2.56014	0.00192867	EGFL6 | EGF-like-domain, multiple 6
Hs.121587.0.S1_3p_at	2.51016	4.76706e-05	IKZF1 | IKAROS family zinc finger 1 (Ikaros)
Hs.198253.1.A1_3p_a_at	2.49522	0.00317723	HLA-DQA1 | major histocompatibility complex, class II, DQ alpha 1
g11545870_3p_a_at	2.49434	0.00189731	SAMSN1 | SAM domain, SH3 domain and nuclear localization signals 1
g5031910_3p_x_at	2.47885	0.00049535	LILRB2 | leukocyte immunoglobulin-like receptor, subfamily B (with TM and ITIM domains), member 2
Hs.181301.1.S1_3p_at	2.47315	0.00033051	CTSS | cathepsin S
g4757917_3p_a_at	2.47069	0.0409359	RUNX3 | runt-related transcription factor 3
Hs.303157.2.S1_3p_a_at	2.4683	4.18305e-05	IL23A | interleukin 23, alpha subunit p19
g12803734_3p_a_at	2.45601	0.0084632	STAT1 | signal transducer and activator of transcription 1, 91kDa
g6382080_3p_at	2.45304	0.0432347	RASGRP1 | RAS guanyl releasing protein 1 (calcium and DAG-regulated)
g7330729_3p_a_at	2.45012	0.0042319	TNFSF13B | tumor necrosis factor (ligand) superfamily, member 13b
Hs.171011.0.A1_3p_at	2.44699	4.18305e-05	ARHGAP15 | Rho GTPase activating protein 15
Hs.170121.1.A3_3p_at	2.44018	0.00033051	PTPRC | protein tyrosine phosphatase, receptor type, C
Hs.74076.2.S1_3p_a_at	2.42738	0.00165599	CD163 | CD163 molecule
g5174456_3p_at	2.42664	0.0311947	NDC80 | NDC80 homolog, kinetochore complex component (S. cerevisiae)
g5730105_3p_at	2.41746	0.00037289	CXCR6 | chemokine (C-X-C motif) receptor 6
g5713320_3p_at	2.39488	2.12346e-05	SELL | selectin L (lymphocyte adhesion molecule 1)
g6912701_3p_at	2.34419	0.000288452	TFEC | transcription factor EC
g11545889_3p_at	2.34274	0.0433208	RTP4 | receptor (chemosensory) transporter protein 4
g4826705_3p_at	2.33203	0.000774331	EBI2 | Epstein-Barr virus induced gene 2 (lymphocyte-specific G protein-coupled receptor)
g10938017_3p_at	2.30912	0.0152572	CCNB2 | cyclin B2
g4504656_3p_at	2.30824	0.000475781	IL18RAP | interleukin 18 receptor accessory protein
g4505034_3p_a_at	2.29917	0.000236079	LTB | lymphotoxin beta (TNF superfamily, member 3)
g4504664_3p_at	2.28764	0.0129834	IL2RB | interleukin 2 receptor, beta
g339011_3p_a_at	2.28684	0.00033051	IL23A | interleukin 23, alpha subunit p19
g5031910_3p_a_at	2.28406	0.00234774	LILRB2 | leukocyte immunoglobulin-like receptor, subfamily B (with TM and ITIM domains), member 2
g339406_3p_s_at	2.26085	0.0401795	TARP | TCR gamma alternate reading frame protein
g4503948_3p_a_at	2.25418	0.00564413	GCH1 | GTP cyclohydrolase 1 (dopa-responsive dystonia)
g4826705_3p_x_at	2.24964	0.00136347	EBI2 | Epstein-Barr virus induced gene 2 (lymphocyte-specific G protein-coupled receptor)
g12597634_3p_a_at	2.23949	0.0304133	BCL11B | B-cell CLL/lymphoma 11B (zinc finger protein)
AFFX-HUMISGF3A/M97935_3_at	2.22292	0.000788369	STAT1 | signal transducer and activator of transcription 1, 91kDa
g7657074_3p_at	2.22026	0.000365	EVI2A | ecotropic viral integration site 2A
224795_3p_x_at	2.21703	0.00657764	HLA-C | major histocompatibility complex, class I, C
Hs.271387.0.S2_3p_at	2.21657	0.000495745	CCL8 | chemokine (C-C motif) ligand 8
g6996012_3p_at	2.2093	0.00981671	GZMA | granzyme A (granzyme 1, cytotoxic T-lymphocyte-associated serine esterase 3)
Hs.169824.0.S1_3p_at	2.20913	0.00155253	KLRB1 | killer cell lectin-like receptor subfamily B, member 1
g7019400_3p_at	2.20795	2.98797e-05	GPR171 | G protein-coupled receptor 171
g9624976_3p_at	2.19216	0.00122158	CRTAM | cytotoxic and regulatory T cell molecule
g13543535_3p_s_at	2.19114	0.000774331	EVI2B | ecotropic viral integration site 2B
Hs.319825.0.A1_3p_at	2.17424	0.00740158	SAMD9L | sterile alpha motif domain containing 9-like
g6857799_3p_at	2.16955	0.0309061	ISG20 | interferon stimulated exonuclease gene 20kDa
g4585861_3p_a_at	2.1473	0.0165684	CENPA | centromere protein A
g4505878_3p_a_at	2.13382	0.00277149	PLEK | pleckstrin
231577_3p_s_at	2.13012	0.0487112	GBP1 | guanylate binding protein 1, interferon-inducible, 67kDa
g2343110_3p_x_at	2.13012	1.66569e-06	LILRB2 | leukocyte immunoglobulin-like receptor, subfamily B (with TM and ITIM domains), member 2
g8394518_3p_at	2.12539	0.001229	USP18 | ubiquitin specific peptidase 18
g4504234_3p_at	2.12209	0.00076351	GZMK | granzyme K (granzyme 3; tryptase II)
g8922180_3p_at	2.11871	0.036917	HJURP | Holliday junction recognition protein
g4502638_3p_a_at	2.11574	0.000788369	CCR5 | chemokine (C-C motif) receptor 5
g11545921_3p_at	2.1156	0.0012079	IFIH1 | interferon induced with helicase C domain 1
g12803614_3p_x_at	2.11102	0.00382435	CTSS | cathepsin S
g2343110_3p_at	2.10288	8.60137e-05	LILRB2 | leukocyte immunoglobulin-like receptor, subfamily B (with TM and ITIM domains), member 2
g5729749_3p_at	2.09011	0.0069391	BUB1B | BUB1 budding uninhibited by benzimidazoles 1 homolog beta (yeast)
Hs.301921.0.S3_3p_at	2.08352	0.000954018	CCR1 | chemokine (C-C motif) receptor 1
Hs.75415.2.S1_3p_a_at	2.04955	0.00405114	B2M | beta-2-microglobulin
Hs.79356.0.S1_3p_a_at	2.04835	0.0346589	LAPTM5 | lysosomal associated multispanning membrane protein 5
g11038661_3p_at	2.03054	0.00043389	C1QB | complement component 1, q subcomponent, B chain
Hs.270737.0.S2_3p_at	2.0172	0.0145892	NA
g4504678_3p_at	2.0151	0.000167488	IL7R | interleukin 7 receptor
g5031570_3p_a_at	2.00995	0.00564413	ACTR2 | ARP2 actin-related protein 2 homolog (yeast)
g13489094_3p_s_at	2.00897	0.000393027	SIGLEC1 | sialic acid binding Ig-like lectin 1, sialoadhesin
g6679051_3p_at	1.99886	0.00584431	KLRK1 | killer cell lectin-like receptor subfamily K, member 1
g13436073_3p_a_at	1.99313	0.0352987	PSAT1 | phosphoserine aminotransferase 1
Hs.296276.0.A1_3p_at	1.97516	0.0019897	FGL2 | fibrinogen-like 2
Hs.133526.0.A1_3p_at	1.96281	0.0344366	SLFN5 | schlafen family member 5
Hs.14453.0.S2_3p_at	1.96115	0.00043389	IRF8 | interferon regulatory factor 8
g4757733_3p_at	1.95929	0.000649808	AIM2 | absent in melanoma 2
g8051620_3p_at	1.95757	0.0139404	OAS1 | 2',5'-oligoadenylate synthetase 1, 40/46kDa
g6857799_3p_s_at	1.95434	0.0205805	ISG20 | interferon stimulated exonuclease gene 20kDa
g13528860_3p_at	1.9507	0.0467358	STK4 | serine/threonine kinase 4
Hs.159572.1.S1_3p_at	1.94669	0.0252207	HS3ST3B1 | heparan sulfate (glucosamine) 3-O-sulfotransferase 3B1
Hs.23960.2.S1_3p_a_at	1.93406	0.0393789	CCNB1 | cyclin B1
g6466452_3p_s_at	1.92258	0.0124848	MAD2L1 | MAD2 mitotic arrest deficient-like 1 (yeast)
g7705573_3p_a_at	1.91829	0.0130727	KLRF1 | killer cell lectin-like receptor subfamily F, member 1
Hs.88411.6.S1_3p_a_at	1.91307	0.00270462	LST1 | leukocyte specific transcript 1
g183036_3p_at	1.90181	0.0312316	FCGR3B | Fc fragment of IgG, low affinity IIIb, receptor (CD16b)
g185790_3p_at	1.89164	0.00741926	INDO | indoleamine-pyrrole 2,3 dioxygenase
Hs.88411.7.S1_3p_a_at	1.89066	0.00670883	LST1 | leukocyte specific transcript 1
g6274551_3p_s_at	1.88566	0.000975439	STAT1 | signal transducer and activator of transcription 1, 91kDa
g10834971_3p_at	1.87901	0.00093897	CD53 | CD53 molecule
g4827072_3p_at	1.87856	0.000583719	CCR2 | chemokine (C-C motif) receptor 2
g4929426_3p_a_at	1.87658	0.015475	ETV7 | ets variant gene 7 (TEL2 oncogene)
g13543656_3p_s_at	1.87209	0.0423099	KPNA2 | karyopherin alpha 2 (RAG cohort 1, importin alpha 1)
Hs.261373.1.S1_3p_at	1.8716	0.0372669	TRAF3IP3 | TRAF3 interacting protein 3
Hs.177781.0.S1_3p_s_at	1.85963	0.0329226	SOD2 | superoxide dismutase 2, mitochondrial
Hs.157752.0.S1_3p_at	1.85103	0.0318195	LOC285628 | hypothetical protein LOC285628
Hs.65641.1.A1_3p_a_at	1.85045	0.0368681	SAMD9 | sterile alpha motif domain containing 9
Hs.46919.0.S1_3p_at	1.84457	0.00764625	LOC439949 | hypothetical gene supported by AY007155
g13786124_3p_s_at	1.83356	0.00212242	CPVL | carboxypeptidase, vitellogenic-like
Hs.288581.0.S1_3p_at	1.83258	0.000400129	MPEG1 | macrophage expressed gene 1
g4502648_3p_at	1.82675	0.017221	CD1D | CD1d molecule
Hs.303157.2.S1_3p_x_at	1.81258	0.000475781	IL23A | interleukin 23, alpha subunit p19
g4506068_3p_a_at	1.80742	0.00112675	PRKCB1 | protein kinase C, beta 1
g5730074_3p_at	1.7979	0.0105247	FGL2 | fibrinogen-like 2
g7108353_3p_s_at	1.79511	0.0263375	KLRC2 | killer cell lectin-like receptor subfamily C, member 2
Hs.149924.0.A1_3p_at	1.78335	0.0144424	LILRB1 | leukocyte immunoglobulin-like receptor, subfamily B (with TM and ITIM domains), member 1
g4504356_3p_a_at	1.77253	0.00106324	HCK | hemopoietic cell kinase
Hs.43616.0.S1_3p_at	1.76443	0.00033051	KLHL6 | kelch-like 6 (Drosophila)
Hs.85258.0.S2_3p_at	1.75728	0.00100831	CD8A | CD8a molecule
Hs2.348365.1.S1_3p_s_at	1.75168	0.0175206	COP1 | caspase-1 dominant-negative inhibitor pseudo-ICE
g4505054_3p_a_at	1.75069	0.0115107	LYN | v-yes-1 Yamaguchi sarcoma viral related oncogene homolog
g4502114_3p_at	1.73885	0.000954018	AOAH | acyloxyacyl hydrolase (neutrophil)
g4506204_3p_at	1.7159	0.0448111	PSMB9 | proteasome (prosome, macropain) subunit, beta type, 9 (large multifunctional peptidase 2)
Hs.24143.0.S2_3p_at	1.71478	0.00234774	WIPF1 | WAS/WASL interacting protein family, member 1
Hs.303649.1.S1_3p_x_at	1.71184	0.00454854	CCL2 | chemokine (C-C motif) ligand 2
g13449280_3p_at	1.69525	0.0165808	APOL6 | apolipoprotein L, 6
Hs.7155.0.A1_3p_at	1.69059	0.00178873	CMPK2 | cytidine monophosphate (UMP-CMP) kinase 2, mitochondrial
Hs.185140.0.S1_3p_at	1.68996	0.0222171	PIP3-E | phosphoinositide-binding protein PIP3-E
g12804852_3p_s_at	1.687	0.0077189	IGHM | immunoglobulin heavy constant mu
g10863876_3p_a_at	1.6865	0.00310152	PLSCR1 | phospholipid scramblase 1
g13699869_3p_at	1.68259	0.0139797	MTHFD2 | methylenetetrahydrofolate dehydrogenase (NADP+ dependent) 2, methenyltetrahydrofolate cyclohydrolase
Hs.105769.0.S1_3p_at	1.6771	0.0457181	MYST3 | MYST histone acetyltransferase (monocytic leukemia) 3
g9665247_3p_a_at	1.67599	0.00743913	TAP1 | transporter 1, ATP-binding cassette, sub-family B (MDR/TAP)
Hs2.375949.1.S1_3p_at	1.67318	0.00747012	KLHL6 | kelch-like 6 (Drosophila)
Hs.181125.2.A1_3p_x_at	1.67312	0.0355586	IGL@ | immunoglobulin lambda locus
Hs.83958.0.A1_3p_at	1.67177	0.0121392	TLE4 | transducin-like enhancer of split 4 (E(sp1) homolog, Drosophila)
g7661593_3p_at	1.67091	0.00033051	SAMHD1 | SAM domain and HD domain 1
g4502652_3p_at	1.66847	0.000756601	CD2 | CD2 molecule
g4503366_3p_at	1.66599	0.0105247	DPP4 | dipeptidyl-peptidase 4 (CD26, adenosine deaminase complexing protein 2)
g13097287_3p_a_at	1.66574	0.000881708	MOBKL1B | MOB1, Mps One Binder kinase activator-like 1B (yeast)
Hs.301175.1.S1_3p_s_at	1.66539	0.00205384	RAC2 | ras-related C3 botulinum toxin substrate 2 (rho family, small GTP binding protein Rac2)
Hs.198282.0.S1_3p_a_at	1.66441	0.0401129	PLSCR1 | phospholipid scramblase 1
g8051624_3p_at	1.66391	0.0464858	OAS2 | 2'-5'-oligoadenylate synthetase 2, 69/71kDa
g4503140_3p_at	1.66173	0.0437932	CTSC | cathepsin C
g3695068_3p_at	1.65721	0.00033051	SH2D1A | SH2 domain protein 1A, Duncan's disease (lymphoproliferative syndrome)
Hs.23262.0.S1_3p_at	1.65319	0.0121392	RNASE6 | ribonuclease, RNase A family, k6
Hs.105769.0.S1_3p_x_at	1.64638	0.0130727	MYST3 | MYST histone acetyltransferase (monocytic leukemia) 3
Hs.288581.0.S2_3p_at	1.64014	0.000477934	MPEG1 | macrophage expressed gene 1
214059_3p_at	1.63799	0.0333696	IFI44 | interferon-induced protein 44
g4507456_3p_a_at	1.63415	0.0337134	TFRC | transferrin receptor (p90, CD71)
Hs.137354.1.A1_3p_at	1.62321	0.0423099	EMR2 | egf-like module containing, mucin-like, hormone receptor-like 2
Hs.119192.1.A1_3p_a_at	1.61705	0.0401795	H2AFZ | H2A histone family, member Z
g11342663_3p_at	1.61517	0.0423099	MX2 | myxovirus (influenza virus) resistance 2 (mouse)
g4504884_3p_at	1.61044	1.41277e-05	KLRC3 | killer cell lectin-like receptor subfamily C, member 3
Hs2.384944.1.A1_3p_at	1.60755	0.0139404	SOD2 | superoxide dismutase 2, mitochondrial
g8922431_3p_a_at	1.60283	0.00405114	ECT2 | epithelial cell transforming sequence 2 oncogene
Hs.125962.0.A1_3p_at	1.60057	0.0068799	TFEC | transcription factor EC
Hs.1192.0.S1_3p_at	1.59826	0.0191463	NCAPH | non-SMC condensin I complex, subunit H
Hs2.121544.1.S1_3p_at	1.59227	0.000774331	IL12RB1 | interleukin 12 receptor, beta 1
g12803662_3p_a_at	1.58304	0.0142232	GBP1 | guanylate binding protein 1, interferon-inducible, 67kDa
g4507054_3p_a_at	1.58253	0.00385335	SLC7A7 | solute carrier family 7 (cationic amino acid transporter, y+ system), member 7
g2224712_3p_at	1.58177	0.000975439	C6orf32 | chromosome 6 open reading frame 32
g5453610_3p_at	1.58148	0.00747012	CD28 | CD28 molecule
Hs.293684.1.A1_3p_at	1.57823	0.000954597	C20orf118 | chromosome 20 open reading frame 118
g4506968_3p_s_at	1.57718	0.00599013	SLAMF1 | signaling lymphocytic activation molecule family member 1
g7662035_3p_a_at	1.57687	0.000855394	SPOCK2 | sparc/osteonectin, cwcv and kazal-like domains proteoglycan (testican) 2
g5360718_3p_at	1.57388	0.000365	ICOS | inducible T-cell co-stimulator
g1511643_3p_at	1.57254	0.037371	C3AR1 | complement component 3a receptor 1
Hs.79283.0.S2_3p_at	1.56519	0.037371	SELPLG | selectin P ligand
g12803428_3p_at	1.55689	0.0130727	SERPINB9 | serpin peptidase inhibitor, clade B (ovalbumin), member 9
g4826697_3p_s_at	1.55509	0.0131054	DNASE1L3 | deoxyribonuclease I-like 3
g189968_3p_at	1.55359	0.00113712	PRKCB1 | protein kinase C, beta 1
Hs.17211.0.S1_3p_at	1.54766	0.00503959	DOCK2 | dedicator of cytokinesis 2
g8400739_3p_a_at	1.54449	0.0158711	WIPF1 | WAS/WASL interacting protein family, member 1
g8922872_3p_at	1.54224	0.0069391	GIMAP4 | GTPase, IMAP family member 4
Hs2.363456.1.S1_3p_at	1.52582	0.00714294	APOL6 | apolipoprotein L, 6
g13376522_3p_at	1.52526	0.000735097	GVIN1 | GTPase, very large interferon inducible 1
Hs.184297.0.S1_3p_a_at	1.52166	0.000167488	TOX | thymocyte selection-associated high mobility group box
g4505226_3p_at	1.52069	0.0130804	MNDA | myeloid cell nuclear differentiation antigen
g7662503_3p_at	1.51931	5.48542e-05	LY96 | lymphocyte antigen 96
Hs.174103.1.S1_3p_a_at	1.51348	0.0459573	ITGAL | integrin, alpha L (antigen CD11A (p180), lymphocyte function-associated antigen 1; alpha polypeptide)
Hs.323114.1.S1_3p_a_at	1.5132	0.013246	DERL1 | Der1-like domain family, member 1
g2580585_3p_a_at	1.50882	0.0253882	CXCL11 | chemokine (C-X-C motif) ligand 11
g7657123_3p_a_at	1.4926	0.00979701	TNFAIP8 | tumor necrosis factor, alpha-induced protein 8
Hs2.142023.2.S1_3p_at	1.48988	0.000853906	CD96 | CD96 molecule
g4503026_3p_a_at	1.48753	0.0355471	CR2 | complement component (3d/Epstein Barr virus) receptor 2
230110_3p_at	1.47837	0.015855	MCOLN2 | mucolipin 2
g5803124_3p_at	1.47633	0.0129555	PIM2 | pim-2 oncogene
g7705687_3p_s_at	1.4763	0.0026387	LAP3 | leucine aminopeptidase 3
g6996020_3p_a_at	1.4754	0.000956826	CYBB | cytochrome b-245, beta polypeptide (chronic granulomatous disease)
g4504632_3p_at	1.47008	0.00107716	IL10RA | interleukin 10 receptor, alpha
Hs.95327.0.S1_3p_at	1.46965	4.18305e-05	CD3D | CD3d molecule, delta (CD3-TCR complex)
g5803124_3p_x_at	1.46796	0.014073	PIM2 | pim-2 oncogene
Hs.8118.0.S1_3p_at	1.46418	0.00947083	SMCHD1 | structural maintenance of chromosomes flexible hinge domain containing 1
g5453737_3p_s_at	1.46279	0.013178	MERTK | c-mer proto-oncogene tyrosine kinase
g13540532_3p_s_at	1.46156	0.0048251	NPL | N-acetylneuraminate pyruvate lyase (dihydrodipicolinate synthase)
Hs.102248.0.S1_3p_at	1.4513	0.000776047	NFATC2 | nuclear factor of activated T-cells, cytoplasmic, calcineurin-dependent 2
g4885266_3p_x_at	1.44182	0.000524356	GFI1 | growth factor independent 1 transcription repressor
Hs.81226.0.S1_3p_at	1.43541	0.00304972	CD6 | CD6 molecule
g4504510_3p_a_at	1.43394	0.0133508	DNAJA1 | DnaJ (Hsp40) homolog, subfamily A, member 1
g4758439_3p_at	1.42848	0.00608542	GMFG | glia maturation factor, gamma
g4505466_3p_at	1.42773	0.0137084	NT5E | 5'-nucleotidase, ecto (CD73)
g7706486_3p_a_at	1.42452	0.0148582	BIN2 | bridging integrator 2
Hs2.374986.1.S1_3p_at	1.41692	0.00224964	TRIM69 | tripartite motif-containing 69
g6912629_3p_a_at	1.41064	0.0320469	IFIT5 | interferon-induced protein with tetratricopeptide repeats 5
g2253680_3p_a_at	1.40503	0.0026387	CFLAR | CASP8 and FADD-like apoptosis regulator
Hs.49500.0.S2_3p_at	1.40033	0.0245661	KIAA0746 | KIAA0746 protein
Hs.83958.0.A1_3p_x_at	1.39848	0.0330423	TLE4 | transducin-like enhancer of split 4 (E(sp1) homolog, Drosophila)
g5031764_3p_at	1.39656	0.0346142	HSD11B1 | hydroxysteroid (11-beta) dehydrogenase 1
Hs.26295.0.S1_3p_s_at	1.39587	0.028908	CYLD | cylindromatosis (turban tumor syndrome)
Hs2.434445.1.S1_3p_at	1.39388	0.000125276	NA
g623041_3p_at	1.38921	0.001229	CD247 | CD247 molecule
g4507254_3p_at	1.38615	0.00538636	STAT4 | signal transducer and activator of transcription 4
g4757839_3p_at	1.38541	0.00458764	BCL2A1 | BCL2-related protein A1
g7262289_3p_at	1.37935	0.00202325	ACTR3 | ARP3 actin-related protein 3 homolog (yeast)
Hs2.293216.1.S1_3p_s_at	1.37671	0.0156664	ZC3H12D | zinc finger CCCH-type containing 12D
Hs.2014.2.S1_3p_a_at	1.37437	0.000522078	TRD@ | T cell receptor delta locus
g5803170_3p_at	1.37354	0.00119627	SLA | Src-like-adaptor
g4506306_3p_a_at	1.37331	0.0121392	PTPRC | protein tyrosine phosphatase, receptor type, C
Hs.181392.1.A1_3p_x_at	1.36675	0.00814897	HLA-E | major histocompatibility complex, class I, E
Hs.2173.0.S2_3p_at	1.36568	0.0292808	FUT4 | fucosyltransferase 4 (alpha (1,3) fucosyltransferase, myeloid-specific)
g4502630_3p_a_at	1.36417	0.0330532	CCR1 | chemokine (C-C motif) receptor 1
Hs.121004.0.S1_3p_s_at	1.36354	0.0230084	WDFY4 | WDFY family member 4
Hs2.87280.4.S1_3p_a_at	1.36076	0.00177658	SNX20 | sorting nexin 20
Hs.74101.2.S1_3p_at	1.3606	0.0289301	SYK | spleen tyrosine kinase
g5803150_3p_a_at	1.36053	0.037129	GLIPR1 | GLI pathogenesis-related 1 (glioma)
Hs.288757.0.S1_3p_s_at	1.36037	0.0158711	RALA | v-ral simian leukemia viral oncogene homolog A (ras related)
g12803080_3p_a_at	1.35953	0.00409358	CORO1C | coronin, actin binding protein, 1C
Hs.27610.0.S1_3p_a_at	1.3485	0.0243188	IFIT5 | interferon-induced protein with tetratricopeptide repeats 5
Hs.22572.0.S1_3p_at	1.34723	0.00382435	CENTD1 | centaurin, delta 1
Hs2.383932.1.S1_3p_x_at	1.344	0.0423099	IGLV4-3 | immunoglobulin lambda variable 4-3
Hs.27973.0.S2_3p_at	1.34232	0.0199203	ANKRD12 | ankyrin repeat domain 12
g4759281_3p_at	1.34003	0.0193695	UBE2L6 | ubiquitin-conjugating enzyme E2L 6
Hs.18827.0.S1_3p_s_at	1.33322	0.0145798	CYLD | cylindromatosis (turban tumor syndrome)
g5453723_3p_at	1.33279	0.00189731	LRMP | lymphoid-restricted membrane protein
g13540579_3p_s_at	1.33234	0.0108725	FAM49A | family with sequence similarity 49, member A
g9910341_3p_at	1.33046	0.00115132	SLAMF8 | SLAM family member 8
Hs.111334.1.S1_3p_a_at	1.30799	0.0071379	FTL | ferritin, light polypeptide
Hs.289008.1.S1_3p_at	1.30155	0.0117283	NUS1 | nuclear undecaprenyl pyrophosphate synthase 1 homolog (S. cerevisiae)
g4507576_3p_at	1.29948	3.25193e-05	TNFRSF1B | tumor necrosis factor receptor superfamily, member 1B
g4504720_3p_at	1.29794	0.0216918	IRF1 | interferon regulatory factor 1
g7382491_3p_a_at	1.29489	0.000393027	LCP2 | lymphocyte cytosolic protein 2 (SH2 domain containing leukocyte protein of 76kDa)
g12653848_3p_a_at	1.29471	0.00872273	CLEC4E | C-type lectin domain family 4, member E
4872173C_3p_at	1.29333	0.0306556	LRMP | lymphoid-restricted membrane protein
g10442005_3p_s_at	1.28893	0.0115107	ST20 | suppressor of tumorigenicity 20
Hs2.380210.1.S1_3p_s_at	1.28202	0.0084632	C6orf190 | chromosome 6 open reading frame 190
g13279079_3p_at	1.27933	0.0434118	RASSF5 | Ras association (RalGDS/AF-6) domain family member 5
Hs2.348365.1.S1_3p_x_at	1.27749	0.0468346	COP1 | caspase-1 dominant-negative inhibitor pseudo-ICE
g13529163_3p_a_at	1.27719	0.00438624	TNFAIP8 | tumor necrosis factor, alpha-induced protein 8
Hs.61385.0.A1_3p_at	1.2736	0.029896	ST8SIA4 | ST8 alpha-N-acetyl-neuraminide alpha-2,8-sialyltransferase 4
241916_3p_at	1.27337	0.00763991	PLSCR1 | phospholipid scramblase 1
Hs.170019.0.S1_3p_a_at	1.27153	0.0068799	RUNX3 | runt-related transcription factor 3
Hs.27954.0.S2_3p_at	1.26958	0.000393027	CD86 | CD86 molecule
g13375878_3p_a_at	1.26858	0.0268043	MANEA | mannosidase, endo-alpha
Hs.15020.2.A2_3p_at	1.26597	0.00566831	QKI | quaking homolog, KH domain RNA binding (mouse)
Hs.112497.0.S1_3p_s_at	1.26162	0.0355471	GIMAP6 | GTPase, IMAP family member 6
g2286146_3p_x_at	1.25686	0.0313198	CFLAR | CASP8 and FADD-like apoptosis regulator
g4755144_3p_at	1.25594	0.0315546	IRF2 | interferon regulatory factor 2
Hs2.6909.2.S1_3p_s_at	1.24962	0.0069391	MOXD1 | monooxygenase, DBH-like 1
g13375757_3p_at	1.24651	0.0164764	C1orf54 | chromosome 1 open reading frame 54
Hs.116206.0.S1_3p_at	1.24611	0.0253053	OIP5 | Opa interacting protein 5
g1890049_3p_at	1.23433	0.0068799	LGMN | legumain
g340367_3p_a_at	1.23225	0.0259502	WARS | tryptophanyl-tRNA synthetase
Hs.313929.0.A1_3p_at	1.2306	0.000167488	CTLA4 | cytotoxic T-lymphocyte-associated protein 4
Hs.5985.0.S2_3p_at	1.22795	0.0145495	CDC42SE2 | CDC42 small effector 2
g182598_3p_x_at	1.2244	0.0113122	FCGR2B | Fc fragment of IgG, low affinity IIb, receptor (CD32)
g4507572_3p_at	1.21847	0.0331259	TNFRSF17 | tumor necrosis factor receptor superfamily, member 17
g9664886_3p_s_at	1.21471	0.0234271	B3GNT2 | UDP-GlcNAc:betaGal beta-1,3-N-acetylglucosaminyltransferase 2
Hs.75709.0.S1_3p_a_at	1.2065	0.0082486	M6PR | mannose-6-phosphate receptor (cation dependent)
Hs.2200.0.S2_3p_at	1.20404	0.0033644	PRF1 | perforin 1 (pore forming protein)
Hs.11171.0.S1_3p_a_at	1.20393	0.0450618	ATG5 | ATG5 autophagy related 5 homolog (S. cerevisiae)
Hs.131924.0.S1_3p_at	1.19716	0.00074436	GPR65 | G protein-coupled receptor 65
g12751138_3p_a_at	1.19412	0.0437932	PARP9 | poly (ADP-ribose) polymerase family, member 9
Hs.9691.0.S1_3p_at	1.19234	0.000594705	GNA13 | guanine nucleotide binding protein (G protein), alpha 13
g5032140_3p_at	1.18917	0.0248546	CD96 | CD96 molecule
Hs.121587.0.S2_3p_at	1.1879	0.00724662	IKZF1 | IKAROS family zinc finger 1 (Ikaros)
g10800147_3p_at	1.18757	0.035205	GINS1 | GINS complex subunit 1 (Psf1 homolog)
g12232412_3p_a_at	1.18529	0.0121392	PARP12 | poly (ADP-ribose) polymerase family, member 12
g4507874_3p_a_at	1.18459	0.0282689	VCAM1 | vascular cell adhesion molecule 1
g13655456_3p_s_at	1.18011	0.00149035	MS4A4A | membrane-spanning 4-domains, subfamily A, member 4
g5453805_3p_a_at	1.17756	0.0401795	SYNCRIP | synaptotagmin binding, cytoplasmic RNA interacting protein
Hs.123310.0.A1_3p_at	1.17476	0.0153863	PARP14 | poly (ADP-ribose) polymerase family, member 14
Hs.84775.0.S1_3p_x_at	1.17381	0.0486624	MCFD2 | multiple coagulation factor deficiency 2
g8923315_3p_at	1.17356	0.00511382	LAX1 | lymphocyte transmembrane adaptor 1
Hs.208662.0.A1_3p_at	1.16958	0.0050453	LCP2 | lymphocyte cytosolic protein 2 (SH2 domain containing leukocyte protein of 76kDa)
g4503542_3p_s_at	1.16189	0.00885001	EIF5 | eukaryotic translation initiation factor 5
Hs.24605.0.A1_3p_at	1.15929	0.0335728	MBNL1 | muscleblind-like (Drosophila)
g190419_3p_a_at	1.15447	0.0147273	SRGN | serglycin
g7705752_3p_s_at	1.15205	0.00327215	C1QA | complement component 1, q subcomponent, A chain
g6563041_3p_a_at	1.14789	0.00555694	LAIR1 | leukocyte-associated immunoglobulin-like receptor 1
Hs.88974.0.S1_3p_a_at	1.14736	0.000717308	CYBB | cytochrome b-245, beta polypeptide (chronic granulomatous disease)
Hs.54570.0.S2_3p_at	1.14209	0.0468387	CLIC2 | chloride intracellular channel 2
Hs.153959.0.S1_3p_at	1.13806	0.0388401	LZIC | leucine zipper and CTNNBIP1 domain containing
Hs.262858.0.A1_3p_at	1.1264	0.0413962	PNO1 | partner of NOB1 homolog (S. cerevisiae)
g4758707_3p_at	1.12315	0.0383768	LY86 | lymphocyte antigen 86
g416368_3p_a_at	1.11898	0.000543587	CD86 | CD86 molecule
Hs.16331.0.S1_3p_at	1.11689	0.0130804	DTX3L | deltex 3-like (Drosophila)
g5901919_3p_a_at	1.11333	0.00627968	CD86 | CD86 molecule
g10835140_3p_at	1.10975	0.00160552	IL10 | interleukin 10
g349825_3p_a_at	1.10971	0.0423099	PAFAH1B1 | platelet-activating factor acetylhydrolase, isoform Ib, alpha subunit 45kDa
g6912563_3p_at	1.10735	0.0413962	OSTF1 | osteoclast stimulating factor 1
Hs.2014.1.S1_3p_at	1.10645	0.00710931	TRA@ | T cell receptor alpha locus
Hs.151714.0.S1_3p_at	1.10437	0.0313486	PRIC285 | peroxisomal proliferator-activated receptor A interacting complex 285
Hs.123030.0.S1_3p_at	1.10227	0.0304133	HLA-C | major histocompatibility complex, class I, C
Hs2.24633.3.S1_3p_s_at	1.09803	0.0112914	SAMSN1 | SAM domain, SH3 domain and nuclear localization signals 1
Hs.31181.0.S1_3p_at	1.09438	0.0369095	GPR157 | G protein-coupled receptor 157
g7661881_3p_s_at	1.09015	0.0217622	ARHGAP25 | Rho GTPase activating protein 25
Hs2.379222.1.S1_3p_at	1.08954	0.0191463	NA
Hs.182429.2.S1_3p_a_at	1.08865	0.0253882	PDIA6 | protein disulfide isomerase family A, member 6
g6005795_3p_at	1.08781	0.0330894	HPS5 | Hermansky-Pudlak syndrome 5
g182598_3p_a_at	1.08432	0.0263712	FCGR2B | Fc fragment of IgG, low affinity IIb, receptor (CD32)
g440305_3p_s_at	1.08313	0.0330339	PRDX1 | peroxiredoxin 1
g4557434_3p_at	1.07602	0.0105372	CD68 | CD68 molecule
g8922984_3p_s_at	1.07217	0.00331494	GIMAP5 | GTPase, IMAP family member 5
Hs.264915.0.S1_3p_at	1.07124	0.0489381	DPH3 | DPH3, KTI11 homolog (S. cerevisiae)
g12707563_3p_at	1.06882	0.00947083	DUSP2 | dual specificity phosphatase 2
Hs.84775.0.S1_3p_at	1.06744	0.0486624	MCFD2 | multiple coagulation factor deficiency 2
g4885454_3p_at	1.06362	0.000688034	SH2B3 | SH2B adaptor protein 3
g12053332_3p_at	1.063	0.0437932	LRRC8C | leucine rich repeat containing 8 family, member C
Hs.54277.2.A1_3p_at	1.06133	0.00165114	FAM26F | family with sequence similarity 26, member F
g4502674_3p_at	1.06004	0.00043389	CD48 | CD48 molecule
Hs.23054.0.A1_3p_at	1.05692	0.00405114	NA
g4507576_3p_x_at	1.05421	0.000743803	TNFRSF1B | tumor necrosis factor receptor superfamily, member 1B
g4507754_3p_at	1.05235	0.00712936	TYROBP | TYRO protein tyrosine kinase binding protein
g7427518_3p_at	1.05217	0.0486624	MCM6 | minichromosome maintenance complex component 6
g2276395_3p_at	1.04974	0.0084632	EMG1 | EMG1 nucleolar protein homolog (S. cerevisiae)
g7959840_3p_x_at	1.04853	0.00234774	NA
Hs.190453.0.A1_3p_at	1.04743	2.36983e-05	STK4 | serine/threonine kinase 4
Hs2.434445.1.S1_3p_x_at	1.04028	0.000236079	NA
g13591711_3p_at	1.03615	0.0286764	FCRL5 | Fc receptor-like 5
Hs.279930.1.S1_3p_x_at	1.03294	0.0210737	HLA-DRB1 | major histocompatibility complex, class II, DR beta 1
g4505722_3p_s_at	1.0294	0.0122605	PEX13 | peroxisome biogenesis factor 13
g4506968_3p_at	1.02384	0.0199203	SLAMF1 | signaling lymphocytic activation molecule family member 1
g12408646_3p_a_at	1.01814	0.0417957	XRCC4 | X-ray repair complementing defective repair in Chinese hamster cells 4
Hs.177537.0.S2_3p_at	1.01764	0.0486441	FYTTD1 | forty-two-three domain containing 1
g5803055_3p_a_at	1.01669	0.0071379	LAPTM5 | lysosomal associated multispanning membrane protein 5
Hs.211593.0.S2_3p_at	1.01476	0.0162272	PRKCQ | protein kinase C, theta
Hs.169401.1.A1_3p_at	1.01373	0.0156664	APOE | apolipoprotein E
1560762_3p_at	1.00963	0.00670883	LOC285972 | hypothetical protein LOC285972
Hs.203041.0.S1_3p_at	1.0056	0.00224002	CLECL1 | C-type lectin-like 1
213553_3p_x_at	1.005	0.0153863	APOC1 | apolipoprotein C-I
Hs.143554.0.S1_3p_at	1.00222	0.0434479	PURB | purine-rich element binding protein B
Hs2.23248.1.S2_3p_a_at	0.999395	0.00712936	NLRC4 | NLR family, CARD domain containing 4
Hs.250824.0.S1_3p_at	0.998704	0.0379234	STK4 | serine/threonine kinase 4
g7662662_3p_at	0.997768	0.0395911	C11orf21 | chromosome 11 open reading frame 21
Hs.181244.2.S1_3p_a_at	0.982474	0.00453875	HLA-A | major histocompatibility complex, class I, A
1557236_3p_at	0.978641	0.0101029	APOL6 | apolipoprotein L, 6
215313_3p_x_at	0.976912	0.0263014	HLA-A | major histocompatibility complex, class I, A
244352_3p_at	0.974455	7.01291e-05	NA
Hs.181392.0.A2_3p_at	0.970054	0.0423099	HLA-E | major histocompatibility complex, class I, E
Hs.181244.4.S1_3p_a_at	0.968737	0.00347779	HLA-A | major histocompatibility complex, class I, A
Hs.49.2.S1_3p_at	0.968114	0.0467356	MSR1 | macrophage scavenger receptor 1
Hs.93748.1.S1_3p_at	0.967931	0.0311947	BTF3L4 | basic transcription factor 3-like 4
1554149_3p_at	0.965121	0.0105247	CLDND1 | claudin domain containing 1
219279_3p_at	0.964745	0.0259502	DOCK10 | dedicator of cytokinesis 10
Hs.301704.0.S2_3p_at	0.962304	0.00453659	EOMES | eomesodermin homolog (Xenopus laevis)
Hs.6594.0.A1_3p_at	0.95709	0.000524356	PLCXD2 | phosphatidylinositol-specific phospholipase C, X domain containing 2
Hs.107369.0.A1_3p_at	0.956385	0.0103811	NA
Hs.54886.0.S1_3p_at	0.953547	0.0278836	PLCL2 | phospholipase C-like 2
g4886482_3p_at	0.951984	0.014737	TLR1 | toll-like receptor 1
Hs.138701.1.S1_3p_x_at	0.951854	0.00037289	TRAT1 | T cell receptor associated transmembrane adaptor 1
g7657576_3p_at	0.951405	0.000743803	SIT1 | signaling threshold regulating transmembrane adaptor 1
Hs.166913.0.A1_3p_at	0.951121	0.00538636	CFLAR | CASP8 and FADD-like apoptosis regulator
g1763090_3p_at	0.949889	0.00399281	MYD88 | myeloid differentiation primary response gene (88)
g7959840_3p_at	0.946821	0.0305354	NA
g4885448_3p_s_at	0.942822	0.00113712	LCK | lymphocyte-specific protein tyrosine kinase
g7705331_3p_at	0.940993	0.0423099	CRLF3 | cytokine receptor-like factor 3
g6679063_3p_a_at	0.939813	0.0378884	NCBP2 | nuclear cap binding protein subunit 2, 20kDa
g4758643_3p_a_at	0.938132	0.0481627	KIF2A | kinesin heavy chain member 2A
g8394290_3p_at	0.93189	0.0278836	SLCO1C1 | solute carrier organic anion transporter family, member 1C1
g4895107_3p_at	0.930111	0.00384516	APOBEC3A | apolipoprotein B mRNA editing enzyme, catalytic polypeptide-like 3A
Hs.28491.3.A1_3p_a_at	0.928258	0.0449769	SAT1 | spermidine/spermine N1-acetyltransferase 1
g10835152_3p_x_at	0.917211	0.016443	IL15 | interleukin 15
g182068_3p_a_at	0.916982	0.00699554	FUT4 | fucosyltransferase 4 (alpha (1,3) fucosyltransferase, myeloid-specific)
g4502664_3p_a_at	0.91129	0.00979701	CD38 | CD38 molecule
g7662295_3p_at	0.90662	0.00932734	FCHSD2 | FCH and double SH3 domains 2
g7706279_3p_a_at	0.903958	0.0105247	PTPN22 | protein tyrosine phosphatase, non-receptor type 22 (lymphoid)
g4104890_3p_at	0.90182	0.000271322	LILRA4 | leukocyte immunoglobulin-like receptor, subfamily A (with TM domain), member 4
217147_3p_s_at	0.897006	0.00159947	TRAT1 | T cell receptor associated transmembrane adaptor 1
g4502988_3p_x_at	0.896281	0.0275353	COX7A2 | cytochrome c oxidase subunit VIIa polypeptide 2 (liver)
g4758343_3p_at	0.891256	0.00469922	FCER1G | Fc fragment of IgE, high affinity I, receptor for; gamma polypeptide
g5729725_3p_a_at	0.890102	0.0352445	NCOA3 | nuclear receptor coactivator 3
Hs.136979.0.S1_3p_a_at	0.889978	0.037129	FLJ21438 | hypothetical protein FLJ21438
Hs.278242.3.S1_3p_s_at	0.886455	0.00704162	GM2A | GM2 ganglioside activator
Hs.19807.1.S1_3p_s_at	0.879602	0.0178506	ARHGAP9 | Rho GTPase activating protein 9
g338734_3p_at	0.879572	0.00160552	TRDV2 | T cell receptor delta variable 2
g10197716_3p_a_at	0.87475	0.00310152	LY9 | lymphocyte antigen 9
Hs.180669.2.A1_3p_at	0.874085	0.000845455	EPSTI1 | epithelial stromal interaction 1 (breast)
g8394546_3p_a_at	0.866945	0.0368681	C21orf91 | chromosome 21 open reading frame 91
g431327_3p_at	0.860601	0.000954018	PSCDBP | pleckstrin homology, Sec7 and coiled-coil domains, binding protein
Hs.62699.0.A1_3p_at	0.860272	0.00995405	TLR8 | toll-like receptor 8
Hs2.18063.2.S1_3p_s_at	0.85942	0.0379234	ETS1 | v-ets erythroblastosis virus E26 oncogene homolog 1 (avian)
Hs2.436555.1.A1_3p_at	0.858993	0.0393789	PSMB9 | proteasome (prosome, macropain) subunit, beta type, 9 (large multifunctional peptidase 2)
Hs.174228.0.S1_3p_s_at	0.849346	0.000954018	XCL2 | chemokine (C motif) ligand 2
Hs.8208.0.A1_3p_at	0.847699	0.0129555	TAP2 | transporter 2, ATP-binding cassette, sub-family B (MDR/TAP)
g7705428_3p_a_at	0.838886	0.0401795	POMP | proteasome maturation protein
Hs.42491.0.S1_3p_at	0.837528	0.0466939	STAT2 | signal transducer and activator of transcription 2, 113kDa
g4758805_3p_at	0.836136	0.00832274	NFKBIE | nuclear factor of kappa light polypeptide gene enhancer in B-cells inhibitor, epsilon
g1002922_3p_s_at	0.832986	0.0140279	CORO1A | coronin, actin binding protein, 1A
g8885627_3p_at	0.831703	0.0068799	RGS18 | regulator of G-protein signaling 18
Hs.56205.0.S1_3p_a_at	0.830596	0.00996243	INSIG1 | insulin induced gene 1
Hs.93748.1.S1_3p_x_at	0.829628	0.0410186	BTF3L4 | basic transcription factor 3-like 4
Hs2.128375.1.S1_3p_s_at	0.828887	0.0069391	NA
g4506674_3p_at	0.823951	0.00405114	RPN1 | ribophorin I
g6005879_3p_a_at	0.823238	0.0143071	SP140 | SP140 nuclear body protein
g12653954_3p_x_at	0.817303	0.0263014	TPM3 | tropomyosin 3
g5880862_3p_at	0.814952	0.0355011	HPSE | heparanase
g4885266_3p_at	0.814395	0.0193993	GFI1 | growth factor independent 1 transcription repressor
Hs.10927.1.A1_3p_s_at	0.814373	0.00469666	ACTR3 | ARP3 actin-related protein 3 homolog (yeast)
g4755144_3p_x_at	0.808706	0.0368681	IRF2 | interferon regulatory factor 2
Hs.83724.0.S1_3p_at	0.807044	0.01628	NIPA2 | non imprinted in Prader-Willi/Angelman syndrome 2
g13661555_3p_s_at	0.802414	0.0313486	EMILIN2 | elastin microfibril interfacer 2
g13543561_3p_s_at	0.800169	0.00551464	VTA1 | Vps20-associated 1 homolog (S. cerevisiae)
Hs2.152595.1.S1_3p_s_at	0.799126	0.000417874	NA
g11345477_3p_a_at	0.796707	0.0316118	SMAP1 | stromal membrane-associated GTPase-activating protein 1
g8922957_3p_at	0.794802	0.0392404	DRAM | damage-regulated autophagy modulator
Hs.132906.0.A2_3p_at	0.792783	0.000845455	SLAMF7 | SLAM family member 7
Hs2.838.3.S1_3p_at	0.790126	0.0341859	CD80 | CD80 molecule
g5031798_3p_a_at	0.788521	0.0023677	INPP5D | inositol polyphosphate-5-phosphatase, 145kDa
g5453705_3p_a_at	0.786849	0.0395811	ERLIN1 | ER lipid raft associated 1
g6806889_3p_a_at	0.786778	0.00584431	LGALS9 | lectin, galactoside-binding, soluble, 9 (galectin 9)
g4758963_3p_a_at	0.786091	0.00770151	PSCD1 | pleckstrin homology, Sec7 and coiled-coil domains 1(cytohesin 1)
g4502760_3p_at	0.782622	0.0152398	CD52 | CD52 molecule
g13375643_3p_at	0.780259	0.0289301	ZBED2 | zinc finger, BED-type containing 2
g13623554_3p_s_at	0.778644	0.0480087	MGAT2 | mannosyl (alpha-1,6-)-glycoprotein beta-1,2-N-acetylglucosaminyltransferase
g4502760_3p_s_at	0.77149	0.0142099	CD52 | CD52 molecule
Hs.9614.1.A1_3p_a_at	0.770244	0.0468346	NPM1 | nucleophosmin (nucleolar phosphoprotein B23, numatrin)
g12804404_3p_at	0.76951	0.028253	NCKAP1L | NCK-associated protein 1-like
g4506288_3p_at	0.762159	0.0203331	PTPN1 | protein tyrosine phosphatase, non-receptor type 1
g13623576_3p_s_at	0.752445	0.0335248	NCK1 | NCK adaptor protein 1
g11094140_3p_at	0.747993	0.0249086	XAB1 | XPA binding protein 1, GTPase
Hs.184050.0.S1_3p_a_at	0.747851	0.0380066	KRAS | v-Ki-ras2 Kirsten rat sarcoma viral oncogene homolog
Hs.83450.1.S1_3p_s_at	0.747797	0.0330052	LPXN | leupaxin
g4826997_3p_a_at	0.747723	0.0278696	SFPQ | splicing factor proline/glutamine-rich (polypyrimidine tract binding protein associated)
Hs.101370.0.A1_3p_at	0.747058	0.0310348	TNFSF8 | tumor necrosis factor (ligand) superfamily, member 8
g4557382_3p_at	0.742444	0.00564413	C2 | complement component 2
g2367403_3p_s_at	0.738373	0.036138	SFRS10 | splicing factor, arginine/serine-rich 10 (transformer 2 homolog, Drosophila)
Hs.233952.3.S1_3p_a_at	0.737977	0.0372669	PSMA7 | proteasome (prosome, macropain) subunit, alpha type, 7
g5730094_3p_s_at	0.733785	0.0366649	TNFRSF9 | tumor necrosis factor receptor superfamily, member 9
g4506208_3p_a_at	0.733676	0.0205805	PSMC2 | proteasome (prosome, macropain) 26S subunit, ATPase, 2
Hs.285714.0.S1_3p_at	0.729836	0.0355028	CPNE5 | copine V
Hs.58685.1.S1_3p_at	0.724015	0.00608542	CD5 | CD5 molecule
1563357_3p_at	0.721956	0.0173098	NA
g4504402_3p_s_at	0.720098	0.0147273	HLA-DOB | major histocompatibility complex, class II, DO beta
Hs.13472.1.A2_3p_at	0.71723	0.0408247	EML4 | echinoderm microtubule associated protein like 4
Hs.201875.0.A1_3p_at	0.716895	0.0244174	EPSTI1 | epithelial stromal interaction 1 (breast)
g6453812_3p_a_at	0.716893	0.014908	BTN2A2 | butyrophilin, subfamily 2, member A2
g4506412_3p_at	0.705926	0.0489381	RAP1A | RAP1A, member of RAS oncogene family
Hs.106283.1.S1_3p_a_at	0.704474	0.00328525	KLHL9 | kelch-like 9 (Drosophila)
Hs.293316.0.A1_3p_at	0.703014	0.0217622	NA
Hs.170121.1.A1_3p_a_at	0.695622	0.0434118	PTPRC | protein tyrosine phosphatase, receptor type, C
g5729807_3p_at	0.694839	0.00212242	CD226 | CD226 molecule
203923_3p_s_at	0.692637	0.0312862	CYBB | cytochrome b-245, beta polypeptide (chronic granulomatous disease)
g10947032_3p_a_at	0.690817	0.0464858	M6PR | mannose-6-phosphate receptor (cation dependent)
g13443015_3p_a_at	0.687092	0.0121747	EFHD2 | EF-hand domain family, member D2
Hs.71245.0.A1_3p_at	0.677905	0.018122	NA
g399657_3p_a_at	0.674712	0.00125627	ITK | IL2-inducible T-cell kinase
g10197716_3p_x_at	0.668388	0.00161298	LY9 | lymphocyte antigen 9
g13436316_3p_s_at	0.667598	0.04856	TUBA1C | tubulin, alpha 1c
g4826947_3p_x_at	0.664354	0.0188108	PRKX | protein kinase, X-linked
Hs.122983.0.A1_3p_at	0.659874	0.0290049	SNX20 | sorting nexin 20
1564154_3p_at	0.658987	0.0423099	NA
g7416992_3p_a_at	0.656416	0.0030354	FYB | FYN binding protein (FYB-120/130)
g6006024_3p_at	0.653315	0.0130621	MPP1 | membrane protein, palmitoylated 1, 55kDa
Hs.154762.1.A1_3p_s_at	0.651349	0.0466939	GLIPR1 | GLI pathogenesis-related 1 (glioma)
g4104890_3p_x_at	0.644482	0.00947295	LILRA4 | leukocyte immunoglobulin-like receptor, subfamily A (with TM domain), member 4
g4757825_3p_a_at	0.640566	0.0282206	B2M | beta-2-microglobulin
Hs.43679.0.A1_3p_at	0.640161	0.0403799	CANX | calnexin
g4507908_3p_s_at	0.636711	0.0482216	WAS | Wiskott-Aldrich syndrome (eczema-thrombocytopenia)
Hs.246885.0.S2_3p_at	0.635641	0.0341707	PLEKHB2 | pleckstrin homology domain containing, family B (evectins) member 2
Hs2.136949.2.S1_3p_s_at	0.635192	0.0130804	FGD2 | FYVE, RhoGEF and PH domain containing 2
g4502690_3p_a_at	0.618783	0.0030354	CD97 | CD97 molecule
Hs.10927.1.A1_3p_at	0.612676	0.0423099	ACTR3 | ARP3 actin-related protein 3 homolog (yeast)
Hs.237809.0.A1_3p_at	0.60769	0.0330339	GBP5 | guanylate binding protein 5
g13129051_3p_at	0.600884	0.0109816	PVRIG | poliovirus receptor related immunoglobulin domain containing
g1809245_3p_a_at	0.597003	0.046549	SLA | Src-like-adaptor
Hs.268180.0.S1_3p_s_at	0.587981	0.0316118	FLJ32255 | hypothetical protein LOC643977
g5174500_3p_a_at	0.579158	0.0140279	IKZF1 | IKAROS family zinc finger 1 (Ikaros)
Hs.191495.0.S1_3p_at	0.571781	0.0165808	TDRD6 | tudor domain containing 6
Hs.54277.1.A1_3p_a_at	0.569072	0.0403799	FAM26F | family with sequence similarity 26, member F
Hs.218289.0.A1_3p_at	0.562576	0.0380364	ST8SIA4 | ST8 alpha-N-acetyl-neuraminide alpha-2,8-sialyltransferase 4
g6806892_3p_at	0.554637	0.0396694	LTA | lymphotoxin alpha (TNF superfamily, member 1)
204661_3p_at	0.552457	0.01465	CD52 | CD52 molecule
Hs.89104.0.A1_3p_at	0.541541	0.0216723	MIRN155 | microRNA 155
g4503632_3p_a_at	0.532507	0.00224002	SH2D2A | SH2 domain protein 2A
Hs.87518.0.A1_3p_at	0.530798	0.0390717	NA
g5453823_3p_at	0.528277	0.013831	OAS3 | 2'-5'-oligoadenylate synthetase 3, 100kDa
Hs.240849.0.A1_3p_at	0.522784	0.0217622	GBP4 | guanylate binding protein 4
Hs.174767.0.A1_3p_at	0.522346	0.0355011	FCRL1 | Fc receptor-like 1
g12653954_3p_s_at	0.519625	0.020865	TPM3 | tropomyosin 3
Hs.25648.1.S1_3p_x_at	0.489663	0.0450618	CD40 | CD40 molecule, TNF receptor superfamily member 5
Hs.61469.0.S2_3p_at	0.486129	0.0437932	SASH3 | SAM and SH3 domain containing 3
Hs.71215.0.S2_3p_at	0.486111	0.0489381	DOK2 | docking protein 2, 56kDa
1557246_3p_at	0.481195	0.0475154	KIDINS220 | kinase D-interacting substrate of 220 kDa
g6005945_3p_at	0.476048	0.0341707	VPS45 | vacuolar protein sorting 45 homolog (S. cerevisiae)
Hs.86650.0.A1_3p_at	0.469817	0.0216723	NA
Hs2.376871.1.S1_3p_at	0.456432	0.0373081	FCRL2 | Fc receptor-like 2
Hs.187772.0.A1_3p_at	0.44611	0.0126449	GNG2 | guanine nucleotide binding protein (G protein), gamma 2
Hs.325722.1.S1_3p_at	0.432971	0.0145798	HLA-C | major histocompatibility complex, class I, C
g4504726_3p_a_at	0.429301	0.0084632	IRF5 | interferon regulatory factor 5
1557915_3p_s_at	0.420441	0.0410186	GSTO1 | glutathione S-transferase omega 1
217552_3p_x_at	0.418955	0.0441453	CR1 | complement component (3b/4b) receptor 1 (Knops blood group)
Hs.17483.0.S2_3p_at	0.408483	0.0259277	CD4 | CD4 molecule
Hs.159580.0.A1_3p_at	0.359958	0.028253	GIMAP5 | GTPase, IMAP family member 5
1554240_3p_a_at	0.357476	0.0158711	ITGAL | integrin, alpha L (antigen CD11A (p180), lymphocyte function-associated antigen 1; alpha polypeptide)
Hs.39972.0.A1_3p_at	0.351759	0.0316118	GM2A | GM2 ganglioside activator
Hs.158691.0.A1_3p_at	0.350813	0.00714455	NA
47571_3p_at	0.331036	0.0446693	ZNF236 | zinc finger protein 236
Hs2.245132.1.A1_3p_at	0.328473	0.0341707	NA
Hs.323936.0.S1_3p_x_at	0.325722	0.0408247	HLA-C | major histocompatibility complex, class I, C
Hs.283930.0.S1_3p_at	0.318986	0.037371	ZEB2 | zinc finger E-box binding homeobox 2
g8924121_3p_at	-0.27574	0.0449078	NA
Hs2.287554.1.S1_3p_at	-0.283665	0.0368681	ADAMTS20 | ADAM metallopeptidase with thrombospondin type 1 motif, 20
Hs.96907.0.A1_3p_at	-0.310767	0.0426861	NA
Hs.14629.0.A1_3p_at	-0.336027	0.043903	NA
Hs.251409.0.S1_3p_at	-0.351016	0.0395911	NA
g7382483_3p_a_at	-0.354345	0.0491392	ARHGAP6 | Rho GTPase activating protein 6
Hs.119007.1.A1_3p_x_at	-0.356574	0.0446675	NA
Hs2.377061.1.S1_3p_at	-0.357657	0.0448111	NA
Hs.279562.0.S1_3p_s_at	-0.358001	0.0375167	MYT1 | myelin transcription factor 1
g9790172_3p_at	-0.367957	0.0434118	PPP4R2 | protein phosphatase 4, regulatory subunit 2
Hs.273186.0.S1_3p_a_at	-0.374658	0.0407359	CABC1 | chaperone, ABC1 activity of bc1 complex homolog (S. pombe)
Hs.190885.0.A1_3p_at	-0.379906	0.047117	GGA1 | golgi associated, gamma adaptin ear containing, ARF binding protein 1
Hs2.421726.1.S1_3p_at	-0.381209	0.0434712	FBXO42 | F-box protein 42
Hs2.124574.4.S1_3p_a_at	-0.430496	0.0298372	TAS1R1 | taste receptor, type 1, member 1
Hs.173422.1.A1_3p_at	-0.43139	0.0459279	NA
g4506270_3p_at	-0.461329	0.0423099	PTHR1 | parathyroid hormone receptor 1
Hs.160047.0.A1_3p_x_at	-0.462659	0.0446839	ZNF616 | zinc finger protein 616
Hs.127327.0.A1_3p_at	-0.481856	0.0249086	ALOX5 | arachidonate 5-lipoxygenase
Hs2.378003.1.S1_3p_at	-0.505469	0.0243499	KIAA1632 | KIAA1632
Hs.284255.2.S1_3p_at	-0.506025	0.0313486	ALPPL2 | alkaline phosphatase, placental-like 2
Hs2.334348.2.S1_3p_a_at	-0.50724	0.0258237	LOC400752 | hypothetical gene supported by BC006119
Hs2.364332.1.S1_3p_at	-0.516606	0.00741926	NA
Hs.42343.1.S1_3p_x_at	-0.518224	0.0352987	MYST1 | MYST histone acetyltransferase 1
g8924211_3p_at	-0.53896	0.0333696	WDR37 | WD repeat domain 37
g4885278_3p_at	-0.571485	0.0392404	GLI1 | glioma-associated oncogene homolog 1 (zinc finger protein)
g4504480_3p_a_at	-0.574323	0.0153863	HPN | hepsin (transmembrane protease, serine 1)
224146_3p_s_at	-0.590549	0.0463223	ABCC11 | ATP-binding cassette, sub-family C (CFTR/MRP), member 11
Hs2.269952.1.S1_3p_s_at	-0.600519	0.0466939	ZNF333 | zinc finger protein 333
Hs.306735.0.S1_3p_x_at	-0.618323	0.0158711	HIC2 | hypermethylated in cancer 2
Hs.296650.0.S1_3p_at	-0.630363	0.0393789	NA
Hs.181159.0.S1_3p_at	-0.6377	0.0287746	TEF | thyrotrophic embryonic factor
Hs2.382989.1.S1_3p_at	-0.650521	0.0408247	NA
Hs.283678.0.A1_3p_at	-0.657934	0.0341707	PCDHB14 | protocadherin beta 14
Hs2.255021.1.S1_3p_s_at	-0.676084	0.0366712	MGC39821 | hypothetical protein MGC39821
g12804414_3p_x_at	-0.706059	0.00636803	ZNF765 | zinc finger protein 765
Hs2.384170.1.S1_3p_s_at	-0.78312	0.036917	MZF1 | myeloid zinc finger 1
Hs.105187.1.S1_3p_a_at	-0.793328	0.0462947	KIF9 | kinesin family member 9
g10799171_3p_s_at	-0.836726	0.0466939	DIO3OS | deiodinase, iodothyronine, type III opposite strand
226554_3p_at	-0.846739	0.0434712	ZBTB7A | zinc finger and BTB domain containing 7A
Hs.288858.0.S1_3p_at	-0.851327	0.00464387	TCF7L2 | transcription factor 7-like 2 (T-cell specific, HMG-box)
Hs.121371.0.S1_3p_at	-0.896732	0.0431138	TMEM63C | transmembrane protein 63C
Hs.77864.0.S1_3p_at	-0.89675	0.0145798	PHLDB1 | pleckstrin homology-like domain, family B, member 1
g13375712_3p_s_at	-0.9172	0.0434712	TCTN1 | tectonic family member 1
g13477216_3p_at	-0.91866	0.0341707	CYHR1 | cysteine/histidine-rich 1
g7019410_3p_at	-0.938565	0.0109816	HOOK2 | hook homolog 2 (Drosophila)
g7706014_3p_a_at	-0.940287	0.0222171	MUM1 | melanoma associated antigen (mutated) 1
Hs.113111.0.S1_3p_at	-0.976663	0.0330532	NA
g4826845_3p_a_at	-1.00177	0.0140279	MYO6 | myosin VI
Hs.237396.1.A1_3p_a_at	-1.06545	0.0132907	hCG_1815491 | hCG1815491
Hs2.396266.1.S1_3p_s_at	-1.07647	0.0205805	LENG9 | leukocyte receptor cluster (LRC) member 9
238021_3p_s_at	-1.09525	0.00511382	hCG_1815491 | hCG1815491
Hs2.145582.1.S1_3p_s_at	-1.16683	0.0486624	PROM2 | prominin 2
Hs.116369.0.S1_3p_at	-1.17113	0.0184858	SERF1A | small EDRK-rich factor 1A (telomeric)
g306474_3p_s_at	-1.19147	0.0152572	DDR1 | discoidin domain receptor tyrosine kinase 1
Hs2.384595.1.S1_3p_at	-1.24327	0.0299288	COMMD1 | copper metabolism (Murr1) domain containing 1
242462_3p_at	-1.24626	0.0214909	NA
g7657497_3p_at	-1.25413	0.00806771	RAGE | renal tumor antigen
Hs.79971.0.S1_3p_a_at	-1.25936	0.0107745	SALL2 | sal-like 2 (Drosophila)
g13376779_3p_at	-1.27379	0.0298372	TRIM45 | tripartite motif-containing 45
g4507004_3p_x_at	-1.27954	0.0228609	SLC22A5 | solute carrier family 22 (organic cation/carnitine transporter), member 5
Hs.26373.0.S1_3p_at	-1.31206	0.0144424	D2HGDH | D-2-hydroxyglutarate dehydrogenase
Hs.278657.1.S1_3p_x_at	-1.47165	0.0232069	MSTP9 | macrophage stimulating, pseudogene 9
204345_3p_at	-1.51499	0.0367771	COL16A1 | collagen, type XVI, alpha 1
Hs2.182648.2.S1_3p_x_at	-1.52016	0.0084632	FLJ90757 | hypothetical protein LOC440465
Hs.12696.0.S2_3p_at	-1.62479	0.020865	SHANK2 | SH3 and multiple ankyrin repeat domains 2
Hs.45080.0.S1_3p_at	-1.6287	0.0401129	NALCN | sodium leak channel, non-selective
Hs2.353894.1.S1_3p_at	-1.63555	0.00735851	C2orf58 | chromosome 2 open reading frame 58
g4885496_3p_at	-1.6825	0.0475154	MYB | v-myb myeloblastosis viral oncogene homolog (avian)
4862730_3p_s_at	-1.73933	0.00164193	CELSR1 | cadherin, EGF LAG seven-pass G-type receptor 1 (flamingo homolog, Drosophila)
Hs.25252.0.S1_3p_at	-1.80467	0.0468387	PRLR | prolactin receptor
g11967980_3p_s_at	-1.84384	0.00832274	RAB17 | RAB17, member RAS oncogene family
g11933154_3p_s_at	-1.85067	0.0069391	INADL | InaD-like (Drosophila)
Hs.144151.0.A1_3p_at	-1.85879	0.0256638	hCG_25653 | hCG25653
g13443019_3p_x_at	-1.88397	0.0330339	ZNF552 | zinc finger protein 552
g4503596_3p_a_at	-1.89649	0.0439539	ERBB3 | v-erb-b2 erythroblastic leukemia viral oncogene homolog 3 (avian)
Hs2.382194.1.S1_3p_s_at	-1.91016	0.0107409	ANKRD30B | ankyrin repeat domain 30B
g13325163_3p_a_at	-1.9523	0.00308926	C1orf34 | chromosome 1 open reading frame 34
Hs2.182648.2.S1_3p_at	-1.99354	0.00113712	FLJ90757 | hypothetical protein LOC440465
g13111765_3p_a_at	-2.04559	0.035706	GATA3 | GATA binding protein 3
g13443019_3p_at	-2.08187	0.0330532	ZNF552 | zinc finger protein 552
Hs.104696.0.S1_3p_a_at	-2.13253	0.0455978	KIAA1324 | KIAA1324
Hs.303084.0.S3_3p_at	-2.35197	0.0333696	APLN | apelin, AGTRL1 ligand
g11141870_3p_at	-2.36333	0.0200387	DNAJC12 | DnaJ (Hsp40) homolog, subfamily C, member 12
Hs.169946.0.S3_3p_at	-2.38787	0.0069391	GATA3 | GATA binding protein 3
g13129107_3p_a_at	-2.60078	0.00285538	MLPH | melanophilin
Hs.408.2.S1_3p_at	-2.63002	0.0419863	COL4A6 | collagen, type IV, alpha 6
g13469728_3p_at	-2.63865	0.00105111	ANKRD30A | ankyrin repeat domain 30A
g12653744_3p_s_at	-2.64527	0.0300658	STC2 | stanniocalcin 2
g9963907_3p_s_at	-2.65758	0.0189377	ABAT | 4-aminobutyrate aminotransferase
Hs.7888.0.S1_3p_at	-2.92422	4.42788e-05	ERBB4 | v-erb-a erythroblastic leukemia viral oncogene homolog 4 (avian)
Hs.32405.0.S1_3p_at	-2.97618	0.0146651	PGR | progesterone receptor
Hs.155956.0.S1_3p_at	-3.03719	0.0393789	NAT1 | N-acetyltransferase 1 (arylamine N-acetyltransferase)
Hs.222399.0.S1_3p_a_at	-3.13164	0.0157046	SCUBE2 | signal peptide, CUB domain, EGF-like 2
g4503602_3p_at	-3.26082	0.0312862	ESR1 | estrogen receptor 1
